# Supplementary material for: Mercury Dynamics and Bioaccumulation Risk Assessment in Three Gold Mining-Impacted Amazon River Basins
Source: Toxics. 2024 Aug 18;12(8):599. doi: 10.3390/toxics12080599 (PMC11359172; doi:10.3390/toxics12080599)
Supplement: Supplementary file 1 [file toxics-12-00599-s001.zip]

Archive with 2 entries (2 files):
- Article - Supplementary Material.pdf
- SupplementaryMaterial.xlsx
