# Supplementary material for: Mercury Dynamics and Bioaccumulation Risk Assessment in Three Gold Mining-Impacted Amazon River Basins
Source: Toxics. 2024 Aug 18;12(8):599. doi: 10.3390/toxics12080599 (PMC11359172; doi:10.3390/toxics12080599)
Supplement: Supplementary file 1 [file toxics-12-00599-s001.zip › SupplementaryMaterial.xlsx]

## Sheet: Sheet S1
Basin	Main-basin	ID_Basin	Stream Order	Tributaries	Watershed Area (m²)	Imperviousness (%)	Wetlands (%)	Riparian covarage (%)	Contaminated Sites (%)	Water Surface Area (m²)	Watercourse Depth (m)	Hydraulic Residence Time (years)	Air Temperature (ºC)	Annual Precipitation (cm y-1)	Influx of Hg (ng L-1) 10²
															Hg0	Hg2+	MeHg
XINGU	Macrobacia do Baixo Xingu	6120242920	1	0	1.41995e+08	0	0.000295201	0.00154911	0	325560	0.274376	0.000811092	26.2014	192.111	0	0	0
XINGU	Macrobacia do Baixo Xingu	6120242940	1	0	1.8228e+08	0	0.000557189	0.000948324	0	484200	0.37961	0.00114756	26.158	192.773	0	0	0
XINGU	Macrobacia do Baixo Xingu	6120243020	1	0	2.0835e+08	0	0.000282189	0.0012113	0	503220	0.31649	0.000925101	26.1617	191.947	0	0	0
XINGU	Macrobacia do Baixo Xingu	6120244290	1	0	2.30505e+08	0	0.00397689	0.00493748	0	488880	0.255521	0.000827411	26.5152	175.761	0	0	0
XINGU	Macrobacia do Baixo Xingu	6120248440	1	0	2.41958e+08	0	0.00643515	0.00205537	0	581480	0.381611	0.00149877	26.6349	155.206	0	0	0
XINGU	Macrobacia do Baixo Xingu	6120248770	1	0	1.14661e+08	0	0.000140638	0.00092846	0	270580	0.288854	0.000875001	26.3434	183.495	0	0	0
XINGU	Macrobacia do Baixo Xingu	6120250850	1	0	2.0441e+08	0	0.000198961	0.000672792	0	520190	0.354099	0.00107098	26.385	179.548	0	0	0
XINGU	Macrobacia do Baixo Xingu	6120251870	1	0	1.11622e+08	0	1.00639e-06	0.000667223	0	264590	0.280468	0.000792493	26.1448	186.064	0	0	0
XINGU	Macrobacia do Baixo Xingu	6120251980	1	0	2.26611e+08	0	1.20116e-05	0.00108079	0	634990	0.378329	0.00109509	26.1709	183.119	0	0	0
XINGU	Macrobacia do Baixo Xingu	6120252230	1	0	1.08991e+08	0	0.000299503	0.000625145	0	248930	0.247865	0.000715072	26.5055	177.007	0	0	0
XINGU	Macrobacia do Baixo Xingu	6120253570	1	0	1.45819e+08	0	0.000234946	0.000105371	0	343010	0.32369	0.00111019	26.1154	157.179	0	0	0
XINGU	Macrobacia do Baixo Xingu	6120254210	1	0	1.23155e+08	0	0.000221925	0.000672215	0	309760	0.303722	0.000868111	26.2106	180.811	0	0	0
XINGU	Macrobacia do Baixo Xingu	6120254350	1	0	1.65094e+08	0	2.37092e-05	0.000656514	0	483870	0.389014	0.00116908	26.1989	179.744	0	0	0
XINGU	Macrobacia do Baixo Xingu	6120254930	1	0	1.13184e+08	0	6.10768e-07	7.17954e-05	0	255990	0.276405	0.00086728	26.1487	166.624	0	0	0
XINGU	Macrobacia do Baixo Xingu	6120255050	1	0	1.09899e+08	0	2.33525e-05	0.000165575	0	250690	0.276736	0.000842656	26.1868	168.539	0	0	0
XINGU	Macrobacia do Baixo Xingu	6120255160	1	0	2.23884e+08	0	6.83665e-07	8.17118e-05	0	519090	0.308991	0.000928948	26.1197	162.706	0	0	0
XINGU	Macrobacia do Baixo Xingu	6120255300	1	0	1.86808e+08	0	3.61353e-05	0.00018714	0	512820	0.365536	0.00107823	26.1958	168.904	0	0	0
XINGU	Macrobacia do Baixo Xingu	6120258240	1	0	2.23359e+08	0	5.88049e-05	0.000345741	0	683610	0.414516	0.00125897	26.3269	176.328	0	0	0
XINGU	Macrobacia do Baixo Xingu	6120258350	1	0	1.30911e+08	0	3.96067e-07	1.21822e-05	0	260010	0.243991	0.000769649	25.9839	153.386	0	0	0
XINGU	Macrobacia do Baixo Xingu	6120260160	1	0	2.20533e+08	0	0	5.0938e-07	0	484860	0.304284	0.00101103	25.9131	150.619	0	0	0
XINGU	Macrobacia do Baixo Xingu	6120260290	1	0	1.49457e+08	0	0	2.66955e-07	0	330950	0.253561	0.000790792	25.9855	154.558	0	0	0
XINGU	Macrobacia do Baixo Xingu	6120260310	1	0	2.3338e+08	0	9.62681e-07	1.86465e-05	0	577150	0.336313	0.00101604	26.1305	160.976	0	0	0
XINGU	Macrobacia do Baixo Xingu	6120261640	1	0	1.76415e+08	0	3.59038e-05	0.000410662	0	528280	0.390047	0.00114444	26.385	175.754	0	0	0
XINGU	Macrobacia do Baixo Xingu	6120262560	1	0	1.00265e+08	0	0	3.19346e-05	0	294880	0.347256	0.00114798	26.0603	163.871	0	0	0
XINGU	Macrobacia do Baixo Xingu	6120262800	1	0	1.21602e+08	0	0	1.6965e-05	0	353650	0.343566	0.0011231	26.067	165.343	0	0	0
XINGU	Macrobacia do Baixo Xingu	6120263570	1	0	2.14534e+08	0	2.42478e-05	0.000178636	0	601090	0.339939	0.00100968	26.1811	170.386	0	0	0
XINGU	Macrobacia do Baixo Xingu	6120264110	1	0	1.25879e+08	0	3.87167e-05	0.00032419	0	339630	0.30119	0.000848184	26.4668	173.642	0	0	0
XINGU	Macrobacia do Baixo Xingu	6120264940	1	0	1.36918e+08	0	1.4642e-05	0.000533581	0	394530	0.373893	0.00105982	26.387	176.743	0	0	0
XINGU	Macrobacia do Baixo Xingu	6120265360	1	0	1.77914e+08	0	0	5.89733e-05	0	513200	0.383174	0.00121811	26.0399	164.562	0	0	0
XINGU	Macrobacia do Baixo Xingu	6120266940	1	0	1.57702e+08	0	2.35068e-05	0.00045644	0	486310	0.410748	0.00122016	26.3148	176.835	0	0	0
XINGU	Macrobacia do Baixo Xingu	6120267040	1	0	1.93827e+08	0	7.82413e-05	0.000299357	0	590740	0.40648	0.00127881	26.1555	168.544	0	0	0
XINGU	Macrobacia do Baixo Xingu	6120268520	1	0	1.45855e+08	0	0.000161006	0.00136463	0	434860	0.370303	0.00110011	26.3559	174.371	0	0	0
XINGU	Macrobacia do Baixo Xingu	6120271330	1	0	1.44155e+08	0	0	0	0	395900	0.367259	0.00121398	25.8798	156.343	0	0	0
XINGU	Macrobacia do Baixo Xingu	6120271950	1	0	1.59801e+08	0	0	0	0	345810	0.305422	0.00113497	25.343	140.551	0	0	0
XINGU	Macrobacia do Baixo Xingu	6120274000	1	0	2.07059e+08	0	0	2.35985e-06	0	530360	0.33484	0.00101527	26.2185	165.977	0	0	0
XINGU	Macrobacia do Baixo Xingu	6120274150	1	0	9.96391e+07	0	0	0	0	233990	0.289324	0.000884747	25.8337	151.468	0	0	0
XINGU	Macrobacia do Baixo Xingu	6120275950	1	0	1.1349e+08	0	0	0	0	229780	0.242793	0.000831453	25.3362	141.972	0	0	0
XINGU	Macrobacia do Baixo Xingu	6120276240	1	0	2.07967e+08	0	2.90855e-07	2.49304e-07	0	565770	0.366237	0.00118696	26.3112	170.007	0	0	0
XINGU	Macrobacia do Baixo Xingu	6120276720	1	0	1.21785e+08	0	0	0	0	285010	0.293249	0.000894772	25.8432	152.566	0	0	0
XINGU	Macrobacia do Baixo Xingu	6120277390	1	0	1.04849e+08	0	0	0	0	267300	0.31982	0.00105466	25.8141	150.268	0	0	0
XINGU	Macrobacia do Baixo Xingu	6120277810	1	0	1.46193e+08	0	0	0	0	334940	0.300227	0.000926294	25.9301	156.643	0	0	0
XINGU	Macrobacia do Baixo Xingu	6120277980	1	0	2.1088e+08	2.82904e-06	2.9913e-06	0	0	538740	0.324565	0.0010403	26.1144	171.789	0	0	0
XINGU	Macrobacia do Baixo Xingu	6120277990	1	0	1.64208e+08	0	0	0	0	434990	0.350721	0.00108028	25.9251	175.2	0	0	0
XINGU	Macrobacia do Baixo Xingu	6120278000	1	0	1.25308e+08	0	4.78889e-05	0.000122596	0	317480	0.27741	0.000814987	26.1187	176.562	0	0	0
XINGU	Macrobacia do Baixo Xingu	6120279290	1	0	1.1614e+08	0	4.91058e-06	0.000150858	0	329830	0.342185	0.000962086	25.9928	180.675	0	0	0
XINGU	Macrobacia do Baixo Xingu	6120279480	1	0	1.06712e+08	0	2.4131e-05	0.00026833	0	317900	0.352359	0.00103028	26.0756	181.095	0	0	0
XINGU	Macrobacia do Baixo Xingu	6120280730	1	0	1.65595e+08	0	0	0	0	368960	0.302136	0.000978952	25.6253	143.955	0	0	0
XINGU	Macrobacia do Baixo Xingu	6120282070	1	0	1.64427e+08	0	0.000616627	6.53482e-05	0	493100	0.386384	0.00120335	25.9466	179.483	0	0	0
XINGU	Macrobacia do Baixo Xingu	6120282460	1	0	2.03623e+08	0	0	0	0	481080	0.338721	0.00117005	25.581	143.571	0	0	0
XINGU	Macrobacia do Baixo Xingu	6120282630	1	0	1.42261e+08	0.000103876	0.000128039	3.09782e-06	0	336880	0.29837	0.000987825	26.1307	167.435	0	0	0
XINGU	Macrobacia do Baixo Xingu	6120283520	1	0	1.03057e+08	0	0	1.17387e-06	0	306240	0.358353	0.00105349	25.8606	179.942	0	0	0
XINGU	Macrobacia do Baixo Xingu	6120284720	1	0	2.06139e+08	0	0	0	0	479070	0.353218	0.0012475	25.5481	142.531	0	0	0
XINGU	Macrobacia do Baixo Xingu	6120285360	1	0	1.57922e+08	0	0.000245337	0	0	448440	0.381627	0.00124908	25.6786	179.255	0	0	0
XINGU	Macrobacia do Baixo Xingu	6120287750	1	0	1.24954e+08	0	0.000131658	2.60894e-05	0	295320	0.259989	0.000826055	25.5899	183.745	0	0	0
XINGU	Macrobacia do Baixo Xingu	6120288560	1	0	2.04088e+08	0	0	0	0	436090	0.308374	0.00119314	25.1055	145.931	0	0	0
XINGU	Macrobacia do Baixo Xingu	6120290160	1	0	1.86605e+08	0	1.72252e-05	2.83476e-05	0	464350	0.331776	0.00120501	25.6278	164.507	0	0	0
XINGU	Macrobacia do Baixo Xingu	6120291070	1	0	1.37183e+08	0	6.8659e-06	0	0	385740	0.342453	0.00107787	25.3665	170.868	0	0	0
XINGU	Macrobacia do Baixo Xingu	6120291150	1	0	1.26886e+08	0	0	0	0	343420	0.34127	0.00105496	25.2862	167.177	0	0	0
XINGU	Macrobacia do Baixo Xingu	6120291640	1	0	1.80304e+08	0	0	0	0	430410	0.303176	0.00101656	25.2537	192.06	0	0	0
XINGU	Macrobacia do Baixo Xingu	6120293160	1	0	2.11018e+08	0	0	0	0	511610	0.341367	0.00131503	25.3473	156.024	0	0	0
XINGU	Macrobacia do Baixo Xingu	6120293310	1	0	2.01916e+08	0	0	0	0	500910	0.352155	0.00144797	25.1676	154.621	0	0	0
XINGU	Macrobacia do Baixo Xingu	6120293430	1	0	1.40838e+08	0	0	0	0	324750	0.304323	0.00108597	25.4812	159.774	0	0	0
XINGU	Macrobacia do Baixo Xingu	6120294170	1	0	1.49955e+08	0	0	0	0	347720	0.299422	0.00113012	24.9007	206.243	0	0	0
XINGU	Macrobacia do Baixo Xingu	6120294800	1	0	1.98708e+08	0	4.34868e-08	0	0	533710	0.360983	0.00111324	25.148	164.458	0	0	0
XINGU	Macrobacia do Baixo Xingu	6120295090	1	0	2.27015e+08	0	0	0	0	555340	0.353673	0.0013573	24.8662	207.641	0	0	0
XINGU	Macrobacia do Baixo Xingu	6120296000	1	0	2.17193e+08	0	0	0	0	544830	0.339242	0.00127069	25.0376	167.694	0	0	0
XINGU	Macrobacia do Baixo Xingu	6120296620	1	0	1.39108e+08	0	0	0	0	339060	0.29396	0.00101941	24.9994	187.778	0	0	0
XINGU	Macrobacia do Baixo Xingu	6120296800	1	0	1.98771e+08	0	6.08621e-07	0	0	530760	0.378054	0.00137511	24.9574	183.056	0	0	0
XINGU	Macrobacia do Baixo Xingu	6120298280	1	0	2.10755e+08	0	0	0	0	525540	0.34134	0.00131149	24.9328	182.757	0	0	0
XINGU	Macrobacia do Rio Iriri	6120299520	1	0	1.61558e+08	0	9.00651e-06	0	0	322120	0.285878	0.00125008	25.1988	144.415	0	0	0
XINGU	Macrobacia do Rio Iriri	6120300650	1	0	1.19321e+08	0	0	0	0	228180	0.246402	0.00108502	25.1526	149.136	0	0	0
XINGU	Macrobacia do Baixo Xingu	6120300820	1	0	1.56832e+08	0	0	0	0	360250	0.289607	0.0011239	24.7137	198.65	0	0	0
XINGU	Macrobacia do Baixo Xingu	6120301340	1	0	1.09138e+08	0	0	0	0	237550	0.26458	0.00102625	24.8304	190.59	0	0	0
XINGU	Macrobacia do Rio Iriri	6120302540	1	0	1.82958e+08	0	0	0	0	346660	0.289266	0.00143399	25.1409	139.241	0	0	0
XINGU	Macrobacia do Rio Iriri	6120302930	1	0	1.21208e+08	0	0	0	0	206800	0.210658	0.00099861	25.1941	140.772	0	0	0
XINGU	Macrobacia do Rio Iriri	6120303270	1	0	1.77129e+08	0	3.35113e-07	0	0	329120	0.272563	0.00129047	25.2603	137.294	0	0	0
XINGU	Macrobacia do Baixo Xingu	6120303390	1	0	1.80309e+08	0	0	0	0	401410	0.315007	0.00126405	24.7846	187.213	0	0	0
XINGU	Macrobacia do Baixo Xingu	6120303740	1	0	1.22523e+08	0	0	0	0	265720	0.275745	0.00108947	24.7163	197.784	0	0	0
XINGU	Macrobacia do Rio Iriri	6120304430	1	0	1.28604e+08	0	0	0	0	214380	0.211568	0.000965371	25.2693	136.729	0	0	0
XINGU	Macrobacia do Rio Iriri	6120304560	1	0	1.67674e+08	0	3.92047e-06	0	0	310930	0.278532	0.00129588	25.289	137.091	0	0	0
XINGU	Macrobacia do Rio Iriri	6120304780	1	0	1.17365e+08	0	0	0	0	190080	0.197228	0.000954962	25.2169	138.241	0	0	0
XINGU	Macrobacia do Médio Xingu	6120305000	1	0	1.99379e+08	0	4.33709e-08	0	0	406250	0.298663	0.00134758	25.1238	150.206	0	0	0
XINGU	Macrobacia do Baixo Xingu	6120305150	1	0	2.20413e+08	0	0	0	0	575240	0.334949	0.00110452	25.1596	166.076	0	0	0
XINGU	Macrobacia do Médio Xingu	6120305320	1	0	1.63941e+08	0	0	0	0	414240	0.347347	0.00142038	24.9585	164.484	0	0	0
XINGU	Macrobacia do Baixo Xingu	6120306020	1	0	1.97551e+08	0	0	0	0	420760	0.266691	0.000958744	24.8788	178.115	0	0	0
XINGU	Macrobacia do Baixo Xingu	6120306410	1	0	1.39886e+08	0	0	0	0	337730	0.325852	0.00131014	24.6815	189.473	0	0	0
XINGU	Macrobacia do Baixo Xingu	6120306710	1	0	1.89866e+08	0	0	0	0	433180	0.28927	0.00122977	24.5803	183.049	0	0	0
XINGU	Macrobacia do Médio Xingu	6120307200	1	0	1.5213e+08	0	0	0	0	292010	0.252461	0.00115691	25.0746	148.416	0	0	0
XINGU	Macrobacia do Rio Iriri	6120307670	1	0	1.61418e+08	0	0	0	0	273390	0.22683	0.00104397	25.2775	137.477	0	0	0
XINGU	Macrobacia do Médio Xingu	6120307810	1	0	2.02762e+08	0	0	0	0	495280	0.338156	0.00129935	24.8915	168.66	0	0	0
XINGU	Macrobacia do Baixo Xingu	6120308560	1	0	1.19901e+08	0	0	0	0	258430	0.282328	0.00111816	24.7811	176.27	0	0	0
XINGU	Macrobacia do Baixo Xingu	6120308680	1	0	1.59743e+08	0	0	0	0	354740	0.287644	0.00116467	24.7831	171.688	0	0	0
XINGU	Macrobacia do Médio Xingu	6120309000	1	0	1.06039e+08	0	0	0	0	238190	0.26939	0.000989708	24.7206	175.976	0	0	0
XINGU	Macrobacia do Baixo Xingu	6120309410	1	0	1.60855e+08	0	0	0	0	350650	0.273931	0.000962221	24.9755	168.946	0	0	0
XINGU	Macrobacia do Médio Xingu	6120309520	1	0	1.76892e+08	0	0	0	0	384960	0.267087	0.00100001	24.6334	178.914	0	0	0
XINGU	Macrobacia do Baixo Xingu	6120309830	1	0	1.52771e+08	0	0	0	0	427710	0.364539	0.00130011	25.1025	163.604	0	0	0
XINGU	Macrobacia do Rio Iriri	6120311150	1	0	1.73304e+08	0	3.4903e-07	0	0	311940	0.268237	0.0012776	25.2563	137.8	0	0	0
XINGU	Macrobacia do Médio Xingu	6120311180	1	0	1.58439e+08	0	0	0	0	282210	0.238163	0.00114411	25.0791	143.55	0	0	0
XINGU	Macrobacia do Rio Iriri	6120311330	1	0	1.35601e+08	0	0	0	0	211750	0.193983	0.00094403	25.1429	138.36	0	0	0
XINGU	Macrobacia do Rio Iriri	6120311690	1	0	1.30995e+08	0	0	0	0	224670	0.221538	0.000989938	25.1112	140.566	0	0	0
XINGU	Macrobacia do Rio Iriri	6120311820	1	0	1.01675e+08	0	0	0	0	176830	0.216824	0.000961835	24.8453	141.574	0	0	0
XINGU	Macrobacia do Médio Xingu	6120311830	1	0	1.28155e+08	0	0	0	0	261110	0.245494	0.000986075	24.587	176.837	0	0	0
XINGU	Macrobacia do Rio Iriri	6120312200	1	0	2.35874e+08	0	0	0	0	440510	0.297151	0.00153886	25.0713	138.617	0	0	0
XINGU	Macrobacia do Rio Iriri	6120312310	1	0	2.09287e+08	0	0	0	0	357060	0.230827	0.00117901	25.0867	137.956	0	0	0
XINGU	Macrobacia do Baixo Xingu	6120312330	1	0	2.10842e+08	0	0	0	0	548330	0.369402	0.00140743	25.1033	158.796	0	0	0
XINGU	Macrobacia do Baixo Xingu	6120313000	1	0	1.60668e+08	0	0	0	0	384040	0.293227	0.000949188	25.0644	158.445	0	0	0
XINGU	Macrobacia do Médio Xingu	6120313260	1	0	1.12975e+08	0	7.64875e-07	0	0	188050	0.211295	0.00100884	25.067	141.677	0	0	0
XINGU	Macrobacia do Baixo Xingu	6120313270	1	0	1.47112e+08	0	0	0	0	303640	0.26048	0.00106174	24.7767	167.202	0	0	0
XINGU	Macrobacia do Baixo Xingu	6120313280	1	0	1.40769e+08	0	0	0	0	301390	0.262497	0.00110719	24.7796	163.762	0	0	0
XINGU	Macrobacia do Médio Xingu	6120313990	1	0	1.7895e+08	0	1.01196e-05	1.01405e-06	0	367730	0.30016	0.00143529	24.9995	146.594	0	0	0
XINGU	Macrobacia do Rio Iriri	6120315130	1	0	1.74376e+08	0	3.46883e-07	0	0	338900	0.290451	0.00146303	25.2882	140.163	0	0	0
XINGU	Macrobacia do Médio Xingu	6120315410	1	0	1.06858e+08	0	0	0	0	201510	0.24044	0.00101415	24.7777	152.535	0	0	0
XINGU	Macrobacia do Baixo Xingu	6120315510	1	0	1.29442e+08	0	0	0	0	305160	0.317302	0.0011362	25.117	156.343	0	0	0
XINGU	Macrobacia do Médio Xingu	6120315710	1	0	1.19512e+08	0	0	0	0	187400	0.193479	0.00093863	25.0393	139.54	0	0	0
XINGU	Macrobacia do Médio Xingu	6120315820	1	0	1.13306e+08	0	0	0	0	183630	0.20128	0.00100246	24.9858	138.715	0	0	0
XINGU	Macrobacia do Médio Xingu	6120315830	1	0	1.04935e+08	0	0	0	0	206410	0.230861	0.00101053	24.545	163.005	0	0	0
XINGU	Macrobacia do Rio Iriri	6120316050	1	0	1.87331e+08	0	0	0	0	389060	0.317648	0.00123473	24.9961	145.205	0	0	0
XINGU	Macrobacia do Rio Iriri	6120316160	1	0	1.32113e+08	0	0	0	0	267990	0.279253	0.00110523	25.11	145.235	0	0	0
XINGU	Macrobacia do Médio Xingu	6120316600	1	0	1.02574e+08	0	0	0	0	188500	0.222419	0.000986787	24.5656	161.441	0	0	0
XINGU	Macrobacia do Médio Xingu	6120316740	1	0	1.36892e+08	0	0	0	0	263530	0.255197	0.001193	24.5679	161.735	0	0	0
XINGU	Macrobacia do Rio Iriri	6120317120	1	0	1.56543e+08	0	0	0	0	324120	0.293539	0.00112572	25.0078	147.171	0	0	0
XINGU	Macrobacia do Rio Iriri	6120317850	1	0	1.30643e+08	0	0	0	0	256440	0.262362	0.00101853	25.2664	147.526	0	0	0
XINGU	Macrobacia do Rio Iriri	6120318760	1	0	1.80885e+08	0	0	0	0	367620	0.286984	0.00116597	25.2933	152.796	0	0	0
XINGU	Macrobacia do Rio Iriri	6120318770	1	0	2.41476e+08	0	0	0	0	440090	0.2868	0.00146921	25.058	137.953	0	0	0
XINGU	Macrobacia do Médio Xingu	6120318780	1	0	1.55046e+08	0	9.47459e-07	0	0	292290	0.267259	0.00124686	24.9097	144.583	0	0	0
XINGU	Macrobacia do Rio Iriri	6120319430	1	0	1.01509e+08	0	6.81018e-07	8.51273e-07	0	155120	0.161095	0.000701025	25.4105	143.719	0	0	0
XINGU	Macrobacia do Baixo Xingu	6120320200	1	0	1.27217e+08	0	0	0	0	218060	0.208443	0.000933378	24.6369	164.408	0	0	0
XINGU	Macrobacia do Rio Iriri	6120320360	1	0	1.48326e+08	0	1.58628e-06	4.33098e-08	0	289510	0.280004	0.0011103	25.272	145.459	0	0	0
XINGU	Macrobacia do Médio Xingu	6120320380	1	0	2.25641e+08	0	0	0	0	444710	0.297859	0.00138976	24.6454	155.366	0	0	0
XINGU	Macrobacia do Rio Iriri	6120321240	1	0	2.39902e+08	0	0	0	0	444540	0.288404	0.00148335	24.8554	138.924	0	0	0
XINGU	Macrobacia do Rio Iriri	6120321370	1	0	1.02125e+08	0	0	0	0	159990	0.196156	0.000916701	25.218	139.508	0	0	0
XINGU	Macrobacia do Baixo Xingu	6120321390	1	0	9.9904e+07	0	0	0	0	171560	0.203002	0.000925531	24.7904	162.57	0	0	0
XINGU	Macrobacia do Médio Xingu	6120321680	1	0	1.55931e+08	0	4.27797e-07	0	0	288140	0.259992	0.00132043	24.9029	138.724	0	0	0
XINGU	Macrobacia do Rio Iriri	6120321850	1	0	1.53872e+08	0	7.41288e-06	1.96167e-06	0	306960	0.282177	0.0012129	25.4038	144.267	0	0	0
XINGU	Macrobacia do Rio Iriri	6120321910	1	0	2.26406e+08	0	1.35215e-05	2.21367e-06	0	426530	0.256901	0.00112442	25.483	147.616	0	0	0
XINGU	Macrobacia do Baixo Xingu	6120322200	1	0	1.25351e+08	0	0	0	0	220860	0.221878	0.00107962	24.5667	157.752	0	0	0
XINGU	Macrobacia do Rio Iriri	6120322270	1	0	1.36079e+08	0	0	0	0	204960	0.169511	0.000823128	25.1076	138.981	0	0	0
XINGU	Macrobacia do Rio Iriri	6120322280	1	0	1.58616e+08	0	0	0	0	284880	0.240241	0.00123984	24.8194	140.242	0	0	0
XINGU	Macrobacia do Médio Xingu	6120322700	1	0	1.13768e+08	0	0	0	0	201280	0.227365	0.00109279	24.6241	152.975	0	0	0
XINGU	Macrobacia do Médio Xingu	6120322800	1	0	1.14855e+08	0	0	0	0	189950	0.200921	0.00088589	24.8152	147.57	0	0	0
XINGU	Macrobacia do Médio Xingu	6120323130	1	0	1.73553e+08	0	0	0	0	309900	0.253195	0.00120222	24.7897	147.438	0	0	0
XINGU	Macrobacia do Baixo Xingu	6120323140	1	0	1.48507e+08	0	0	0	0	274910	0.252483	0.00117774	25.0043	152.457	0	0	0
XINGU	Macrobacia do Médio Xingu	6120323660	1	0	1.77937e+08	0	0	0	0	304170	0.237282	0.00118901	24.9044	137.975	0	0	0
XINGU	Macrobacia do Rio Iriri	6120323760	1	0	1.12096e+08	0	0	0	0	205170	0.228289	0.00102931	25.3115	150.061	0	0	0
XINGU	Macrobacia do Médio Xingu	6120323770	1	0	1.26317e+08	0	0	0	0	215030	0.2312	0.00115751	24.953	137.923	0	0	0
XINGU	Macrobacia do Baixo Xingu	6120323810	1	0	1.45263e+08	0	0	0	0	297910	0.283324	0.00125472	25.0448	153.07	0	0	0
XINGU	Macrobacia do Baixo Xingu	6120323960	1	0	2.2271e+08	0	2.32801e-07	8.14804e-07	0	512130	0.358464	0.00181017	25.0086	152.351	0	0	0
XINGU	Macrobacia do Rio Iriri	6120324520	1	0	1.94089e+08	0	0	0	0	338170	0.207934	0.000838727	25.4563	168.155	0	0	0
XINGU	Macrobacia do Rio Iriri	6120324600	1	0	1.34916e+08	0	0	0	0	251770	0.241351	0.000997512	25.5866	172.051	0	0	0
XINGU	Macrobacia do Médio Xingu	6120324620	1	0	1.08422e+08	0	0	0	0	191000	0.237885	0.00119744	24.9006	138.576	0	0	0
XINGU	Macrobacia do Rio Iriri	6120324760	1	0	1.7857e+08	0	0	0	0	307420	0.237841	0.00107066	25.2831	142.914	0	0	0
XINGU	Macrobacia do Rio Iriri	6120325040	1	0	1.27495e+08	0	0	0	0	211010	0.203948	0.000914862	25.2781	143.43	0	0	0
XINGU	Macrobacia do Rio Iriri	6120325050	1	0	1.23976e+08	0	0	0	0	208240	0.222383	0.000979647	25.2903	143.848	0	0	0
XINGU	Macrobacia do Médio Xingu	6120325180	1	0	1.0598e+08	0	0	0	0	165230	0.183151	0.000870624	24.6682	148.674	0	0	0
XINGU	Macrobacia do Médio Xingu	6120325320	1	0	1.52528e+08	0	0	0	0	284190	0.274447	0.00138749	24.786	145.599	0	0	0
XINGU	Macrobacia do Rio Iriri	6120325830	1	0	1.11295e+08	0	2.17398e-06	1.00935e-06	0	189530	0.217174	0.000915124	25.443	147.414	0	0	0
XINGU	Macrobacia do Rio Iriri	6120325910	1	0	2.17705e+08	0	1.9846e-07	0	0	421550	0.2885	0.00129441	25.4417	155.77	0	0	0
XINGU	Macrobacia do Baixo Xingu	6120326030	1	0	1.07141e+08	0	0	0	0	173830	0.211805	0.00104671	24.5018	152.375	0	0	0
XINGU	Macrobacia do Baixo Xingu	6120326040	1	0	1.02454e+08	0	0	0	0	172040	0.217473	0.00109894	24.5245	152.644	0	0	0
XINGU	Macrobacia do Baixo Xingu	6120326550	1	0	1.04079e+08	0	0	0	0	161110	0.173918	0.000838457	24.5152	152.41	0	0	0
XINGU	Macrobacia do Baixo Xingu	6120326690	1	0	1.93224e+08	0	0	0	0	334720	0.240697	0.00121591	24.5273	151.291	0	0	0
XINGU	Macrobacia do Rio Iriri	6120327140	1	0	1.12116e+08	0	0	0	0	197370	0.218934	0.00096475	25.2637	149.794	0	0	0
XINGU	Macrobacia do Médio Xingu	6120327150	1	0	1.08208e+08	0	0	0	0	173940	0.194671	0.000941649	24.5837	151.318	0	0	0
XINGU	Macrobacia do Médio Xingu	6120327290	1	0	1.38097e+08	0	0	0	0	222260	0.19996	0.000964884	24.6317	149.577	0	0	0
XINGU	Macrobacia do Rio Iriri	6120328100	1	0	1.00835e+08	0	0	0	0	157140	0.17326	0.000754359	25.275	145.432	0	0	0
XINGU	Macrobacia do Baixo Xingu	6120328110	1	0	1.24656e+08	0	0	0	0	221020	0.243412	0.00118562	25.1041	148.59	0	0	0
XINGU	Macrobacia do Rio Iriri	6120328220	1	0	1.18209e+08	0	0	0	0	195050	0.209644	0.000924744	25.5139	156.218	0	0	0
XINGU	Macrobacia do Rio Iriri	6120328460	1	0	9.96536e+07	0	0	0	0	176510	0.228627	0.00100566	25.5579	159.122	0	0	0
XINGU	Macrobacia do Rio Iriri	6120328600	1	0	1.21867e+08	0	0	0	0	207190	0.223843	0.00101655	25.2502	142.733	0	0	0
XINGU	Macrobacia do Baixo Xingu	6120328720	1	0	1.50755e+08	0	0	0	0	261290	0.214723	0.000991492	25.1292	151.275	0	0	0
XINGU	Macrobacia do Médio Xingu	6120328810	1	0	1.47867e+08	0	0	0	0	225250	0.188444	0.000879696	24.8299	141.719	0	0	0
XINGU	Macrobacia do Baixo Xingu	6120328930	1	0	1.08224e+08	0	0	0	0	171850	0.195153	0.000920128	24.9609	149.913	0	0	0
XINGU	Macrobacia do Rio Iriri	6120329110	1	0	1.49584e+08	0	0	0	0	273480	0.255137	0.00113854	25.3155	145.359	0	0	0
XINGU	Macrobacia do Rio Iriri	6120330160	1	0	1.02653e+08	0	0	0	0	171200	0.2117	0.000935395	25.5157	161.167	0	0	0
XINGU	Macrobacia do Médio Xingu	6120330750	1	0	1.22907e+08	0	0	0	0	210890	0.230191	0.00111126	24.804	144.484	0	0	0
XINGU	Macrobacia do Médio Xingu	6120330890	1	0	1.01542e+08	0	0	0	0	164340	0.205105	0.00098267	24.8763	140.971	0	0	0
XINGU	Macrobacia do Médio Xingu	6120331140	1	0	2.08652e+08	0	1.24243e-06	4.55556e-07	0	395710	0.278964	0.00140603	25.0177	141.845	0	0	0
XINGU	Macrobacia do Rio Iriri	6120331530	1	0	1.42374e+08	0	0	0	0	258560	0.237744	0.00107748	25.2465	144.782	0	0	0
XINGU	Macrobacia do Rio Iriri	6120332050	1	0	1.04057e+08	0	0	0	0	186530	0.220769	0.000888661	25.5503	180.875	0	0	0
XINGU	Macrobacia do Rio Iriri	6120332060	1	0	1.22058e+08	0	0	0	0	227230	0.256053	0.00109032	25.5144	176.837	0	0	0
XINGU	Macrobacia do Rio Iriri	6120332220	1	0	1.46785e+08	0	0	0	0	252540	0.222143	0.000977907	25.294	144.635	0	0	0
XINGU	Macrobacia do Médio Xingu	6120332490	1	0	1.03871e+08	0	0	0	0	172900	0.212568	0.00101103	24.9102	143.573	0	0	0
XINGU	Macrobacia do Médio Xingu	6120332500	1	0	2.31895e+08	0	0	0	0	422950	0.272706	0.0013273	24.8639	143.846	0	0	0
XINGU	Macrobacia do Rio Iriri	6120332640	1	0	1.17683e+08	0	0	0	0	203640	0.219117	0.000945691	25.2674	145.505	0	0	0
XINGU	Macrobacia do Médio Xingu	6120332650	1	0	1.23129e+08	0	0	0	0	220700	0.251332	0.00123866	25.0592	140.74	0	0	0
XINGU	Macrobacia do Médio Xingu	6120332660	1	0	1.49431e+08	0	0	0	0	263660	0.241887	0.00120151	24.7242	147.216	0	0	0
XINGU	Macrobacia do Rio Iriri	6120333100	1	0	1.22331e+08	0	0	0	0	209590	0.215874	0.000920752	25.3218	146.021	0	0	0
XINGU	Macrobacia do Baixo Xingu	6120333240	1	0	1.16549e+08	0	0	0	0	186120	0.199178	0.000936709	25.0369	148.698	0	0	0
XINGU	Macrobacia do Médio Xingu	6120333680	1	0	1.75683e+08	0	0	0	0	294530	0.227658	0.00105924	24.7709	146.529	0	0	0
XINGU	Macrobacia do Rio Iriri	6120334070	1	0	1.16777e+08	0	0	2.14592e-06	0	218700	0.248011	0.00107694	25.27	146.95	0	0	0
XINGU	Macrobacia do Baixo Xingu	6120334190	1	0	1.06249e+08	0	0	0	0	174940	0.21592	0.00102967	25.0385	150.443	0	0	0
XINGU	Macrobacia do Baixo Xingu	6120334350	1	0	1.49344e+08	0	0	0	0	251070	0.227797	0.00109376	25.0202	150.027	0	0	0
XINGU	Macrobacia do Baixo Xingu	6120334510	1	0	1.98222e+08	0	0	0	0	381630	0.285255	0.00150149	24.9318	148.479	0	0	0
XINGU	Macrobacia do Rio Iriri	6120334950	1	0	2.43579e+08	0	0	0	0	491370	0.32504	0.00155901	25.1408	145.529	0	0	0
XINGU	Macrobacia do Médio Xingu	6120335090	1	0	1.09228e+08	0	0	0	0	179440	0.212483	0.000992205	25.0559	141.661	0	0	0
XINGU	Macrobacia do Médio Xingu	6120335350	1	0	1.7707e+08	0	0	3.90406e-07	0	281260	0.191367	0.000869394	25.1047	144.167	0	0	0
XINGU	Macrobacia do Rio Iriri	6120335470	1	0	1.97579e+08	0	0	0	0	387140	0.294777	0.00131159	25.2039	146.407	0	0	0
XINGU	Macrobacia do Médio Xingu	6120335480	1	0	1.15958e+08	0	0	0	0	192260	0.206996	0.000973275	24.7515	147.848	0	0	0
XINGU	Macrobacia do Baixo Xingu	6120335600	1	0	1.30368e+08	0	0	0	0	238270	0.252671	0.00132304	24.825	149.679	0	0	0
XINGU	Macrobacia do Rio Iriri	6120335700	1	0	1.3183e+08	0	0	0	0	222530	0.203298	0.000845924	25.2713	149.551	0	0	0
XINGU	Macrobacia do Rio Iriri	6120335840	1	0	2.38257e+08	0	5.07755e-07	3.9895e-07	0	433780	0.250539	0.00103961	25.3163	147.842	0	0	0
XINGU	Macrobacia do Baixo Xingu	6120335980	1	0	2.06812e+08	0	0	0	0	386460	0.280637	0.00145813	24.7797	149.908	0	0	0
XINGU	Macrobacia do Médio Xingu	6120336920	1	0	1.84719e+08	0	0	0	0	308470	0.234295	0.00108311	24.7011	149.158	0	0	0
XINGU	Macrobacia do Baixo Xingu	6120337060	1	0	1.15326e+08	0	0	0	0	180210	0.200422	0.000929976	25.0766	148.212	0	0	0
XINGU	Macrobacia do Rio Iriri	6120338120	1	0	1.74715e+08	0	0	0	0	334680	0.268313	0.00110982	25.2977	150.711	0	0	0
XINGU	Macrobacia do Baixo Xingu	6120338370	1	0	1.37809e+08	0	0	0	0	236960	0.218623	0.00106737	24.7325	149.274	0	0	0
XINGU	Macrobacia do Baixo Xingu	6120338380	1	0	1.02962e+08	0	0	0	0	156690	0.169513	0.000815533	25.0142	148.074	0	0	0
XINGU	Macrobacia do Médio Xingu	6120338680	1	0	1.44907e+08	0	3.25772e-05	5.96324e-08	0	275720	0.274256	0.00131411	25.1214	148.324	0	0	0
XINGU	Macrobacia do Médio Xingu	6120338690	1	0	2.0551e+08	0	1.04146e-05	0	0	381270	0.284612	0.00133237	24.9976	147.401	0	0	0
XINGU	Macrobacia do Médio Xingu	6120338700	1	0	1.62176e+08	0	0	0	0	258520	0.209214	0.000943012	24.7084	149.692	0	0	0
XINGU	Macrobacia do Baixo Xingu	6120338710	1	0	1.20106e+08	0	4.31676e-07	5.75568e-07	0	203160	0.222258	0.00105651	24.7448	149.443	0	0	0
XINGU	Macrobacia do Médio Xingu	6120338840	1	0	1.95178e+08	0	0	4.42732e-08	0	325590	0.219936	0.00100522	24.7275	150.129	0	0	0
XINGU	Macrobacia do Médio Xingu	6120339340	1	0	1.12773e+08	0	0	0	0	193700	0.220532	0.00102808	25.0801	145.235	0	0	0
XINGU	Macrobacia do Rio Iriri	6120339780	1	0	1.94009e+08	0	0	0	0	344740	0.263918	0.00115646	25.5152	164.66	0	0	0
XINGU	Macrobacia do Rio Iriri	6120339800	1	0	1.63713e+08	0	0	0	0	293420	0.233501	0.000961572	25.2059	148.852	0	0	0
XINGU	Macrobacia do Rio Iriri	6120340550	1	0	1.61641e+08	0	0	0	0	282130	0.247631	0.00106216	25.4949	163.922	0	0	0
XINGU	Macrobacia do Rio Iriri	6120340880	1	0	1.12453e+08	0	0	0	0	213510	0.248508	0.00100577	25.6078	187.047	0	0	0
XINGU	Macrobacia do Médio Xingu	6120340890	1	0	1.93427e+08	0	1.25088e-06	7.5946e-07	0	336610	0.242494	0.00107807	25.0738	147.554	0	0	0
XINGU	Macrobacia do Rio Iriri	6120341880	1	0	1.65258e+08	0	0	0	0	333550	0.230877	0.000854399	25.5766	201.09	0	0	0
XINGU	Macrobacia do Baixo Xingu	6120342030	1	0	1.31856e+08	0	0	0	0	213390	0.192296	0.000950425	25.0529	149.698	0	0	0
XINGU	Macrobacia do Baixo Xingu	6120342410	1	0	1.29671e+08	0	0	0	0	209950	0.207006	0.00102245	25.1016	151.336	0	0	0
XINGU	Macrobacia do Rio Iriri	6120342550	1	0	1.45242e+08	0	0	0	0	259720	0.248225	0.00104248	25.3871	157.631	0	0	0
XINGU	Macrobacia do Baixo Xingu	6120342560	1	0	2.22383e+08	0	0	0	0	398260	0.279508	0.00141461	25.0481	151.342	0	0	0
XINGU	Macrobacia do Baixo Xingu	6120342970	1	0	1.62189e+08	0	9.5901e-07	0	0	257050	0.206295	0.0010308	25.1324	152.201	0	0	0
XINGU	Macrobacia do Rio Iriri	6120343080	1	0	1.23911e+08	0	0	0	0	198200	0.192538	0.000814967	25.4904	170.472	0	0	0
XINGU	Macrobacia do Rio Iriri	6120343170	1	0	1.49293e+08	0	0	0	0	258230	0.230299	0.000949657	25.4849	175.959	0	0	0
XINGU	Macrobacia do Baixo Xingu	6120343350	1	0	1.81691e+08	0	1.28411e-05	3.37674e-06	0	318690	0.248182	0.00116935	24.7724	149.994	0	0	0
XINGU	Macrobacia do Baixo Xingu	6120343720	1	0	2.15551e+08	0	8.01776e-07	3.80843e-06	0	367600	0.245204	0.00111218	24.7958	150.742	0	0	0
XINGU	Macrobacia do Rio Iriri	6120344000	1	0	2.21155e+08	0	0	0	0	432090	0.294031	0.00122035	25.2679	156.052	0	0	0
XINGU	Macrobacia do Rio Iriri	6120344970	1	0	2.35788e+08	0	0	0	0	496580	0.291059	0.00106481	25.5947	198	0	0	0
XINGU	Macrobacia do Rio Iriri	6120345140	1	0	2.14719e+08	0	0	0	0	461950	0.324061	0.00129358	25.4953	187.819	0	0	0
XINGU	Macrobacia do Rio Iriri	6120346150	1	0	1.78092e+08	0	0	0	0	344540	0.276366	0.0011782	25.4137	177.772	0	0	0
XINGU	Macrobacia do Médio Xingu	6120346490	1	0	1.15318e+08	0	2.62268e-06	0	0	183900	0.19428	0.000855043	25.0081	150.087	0	0	0
XINGU	Macrobacia do Médio Xingu	6120346680	1	0	1.3508e+08	0	2.71764e-05	0	0	224310	0.209572	0.000930654	25.0144	150.665	0	0	0
XINGU	Macrobacia do Rio Iriri	6120346760	1	0	1.60061e+08	0	0	0	0	316650	0.274328	0.0011173	25.2093	155.735	0	0	0
XINGU	Macrobacia do Rio Iriri	6120347030	1	0	1.14018e+08	0	0	0	0	242060	0.281852	0.00120715	25.1311	156.173	0	0	0
XINGU	Macrobacia do Baixo Xingu	6120347050	1	0	2.39262e+08	0	1.81905e-07	1.44464e-07	0	402280	0.255675	0.00123727	25.057	151.576	0	0	0
XINGU	Macrobacia do Médio Xingu	6120347170	1	0	1.88629e+08	0	0	0	0	322350	0.236383	0.00106025	24.7887	151.037	0	0	0
XINGU	Macrobacia do Médio Xingu	6120347180	1	0	2.47593e+08	0	0	0	0	444170	0.263491	0.00119645	24.7808	151.807	0	0	0
XINGU	Macrobacia do Médio Xingu	6120347320	1	0	2.3077e+08	0	0	0	0	420230	0.281401	0.00127729	24.904	149.528	0	0	0
XINGU	Macrobacia do Rio Iriri	6120347480	1	0	1.15137e+08	0	0	0	0	193740	0.20288	0.00081611	25.0551	152.207	0	0	0
XINGU	Macrobacia do Médio Xingu	6120347500	1	0	1.09986e+08	0	0	0	0	174320	0.186611	0.000804614	24.9133	152.518	0	0	0
XINGU	Macrobacia do Médio Xingu	6120347620	1	0	1.68995e+08	0	0	0	0	298650	0.239324	0.00105324	24.8161	153.458	0	0	0
XINGU	Macrobacia do Baixo Xingu	6120348010	1	0	2.48978e+08	4.48286e-05	1.32632e-05	9.37076e-07	0	471680	0.288424	0.00149156	25.1348	153.311	0	0	0
XINGU	Macrobacia do Rio Iriri	6120348270	1	0	1.44786e+08	0	0	0	0	264200	0.235549	0.000955844	25.1236	153.707	0	0	0
XINGU	Macrobacia do Médio Xingu	6120348640	1	0	1.21522e+08	0	0	0	0	204310	0.209632	0.000891553	25.0039	151.962	0	0	0
XINGU	Macrobacia do Baixo Xingu	6120348730	1	0	1.80173e+08	0	0	4.79603e-08	0	298090	0.236898	0.00116137	25.1034	153.305	0	0	0
XINGU	Macrobacia do Rio Iriri	6120349300	1	0	1.40183e+08	0	0	0	0	243290	0.232689	0.000924231	25.3571	158.278	0	0	0
XINGU	Macrobacia do Rio Iriri	6120349720	1	0	2.26439e+08	0	0	0	0	422970	0.283758	0.00121853	25.4407	170.254	0	0	0
XINGU	Macrobacia do Baixo Xingu	6120349890	1	0	1.76649e+08	0	0	0	0	307370	0.235794	0.00109095	24.7706	151.776	0	0	0
XINGU	Macrobacia do Rio Iriri	6120349950	1	0	1.66352e+08	0	0	0	0	329200	0.281962	0.00103808	25.2136	186.97	0	0	0
XINGU	Macrobacia do Rio Iriri	6120350030	1	0	1.25128e+08	0	0	0	0	210050	0.204642	0.000783743	25.3361	180.618	0	0	0
XINGU	Macrobacia do Baixo Xingu	6120350040	1	0	1.38463e+08	0	0	0	0	235610	0.207419	0.000954205	24.7472	153.158	0	0	0
XINGU	Macrobacia do Rio Iriri	6120350180	1	0	1.45683e+08	0	4.74519e-07	4.15204e-07	0	300330	0.286908	0.0011791	25.1919	155.511	0	0	0
XINGU	Macrobacia do Baixo Xingu	6120350230	1	0	9.97773e+07	0	1.29907e-06	0	0	161010	0.189125	0.000895181	25.0041	153.233	0	0	0
XINGU	Macrobacia do Médio Xingu	6120350370	1	0	1.64442e+08	0	0	0	0	289700	0.235261	0.00097834	25.0154	152.231	0	0	0
XINGU	Macrobacia do Médio Xingu	6120350520	1	0	1.0953e+08	0	0	0	0	209930	0.25951	0.00114837	25.0658	155.527	0	0	0
XINGU	Macrobacia do Rio Iriri	6120350720	1	0	2.04502e+08	0	3.38038e-07	0	0	405580	0.308356	0.00127626	25.2884	159.298	0	0	0
XINGU	Macrobacia do Médio Xingu	6120351160	1	0	1.64078e+08	0	0	0	0	287190	0.220655	0.000956477	25.0719	154.603	0	0	0
XINGU	Macrobacia do Baixo Xingu	6120352150	1	0	1.27047e+08	4.6666e-05	4.89713e-06	8.16188e-07	0	217040	0.228967	0.00115454	24.8552	155.104	0	0	0
XINGU	Macrobacia do Rio Iriri	6120352460	1	0	2.00151e+08	0	0	0	0	370400	0.265443	0.00108335	25.4812	162.955	0	0	0
XINGU	Macrobacia do Baixo Xingu	6120352590	1	0	1.96129e+08	0	1.63017e-06	4.40587e-07	0	363920	0.264858	0.0012963	24.966	154.068	0	0	0
XINGU	Macrobacia do Baixo Xingu	6120352600	1	0	1.22941e+08	0	0	0	0	200340	0.231082	0.00112656	24.7122	154.471	0	0	0
XINGU	Macrobacia do Médio Xingu	6120352880	1	0	1.20406e+08	0	7.46322e-06	1.00474e-06	0	205240	0.220449	0.000944102	24.8965	154.798	0	0	0
XINGU	Macrobacia do Médio Xingu	6120353140	1	0	1.62292e+08	0	0	0	0	294870	0.258646	0.00111299	24.8117	157.434	0	0	0
XINGU	Macrobacia do Rio Iriri	6120353470	1	0	1.15762e+08	0	0	0	0	199930	0.206767	0.000878025	25.4213	168.77	0	0	0
XINGU	Macrobacia do Médio Xingu	6120353950	1	0	1.17268e+08	0	0	0	0	183430	0.177654	0.000743203	24.6361	155.947	0	0	0
XINGU	Macrobacia do Médio Xingu	6120354220	1	0	1.85703e+08	0	4.1879e-07	0	0	340730	0.278575	0.00122208	24.5898	154.953	0	0	0
XINGU	Macrobacia do Médio Xingu	6120354390	1	0	1.8639e+08	0	8.39818e-06	2.78165e-07	0	318900	0.214936	0.000927405	24.8593	155.557	0	0	0
XINGU	Macrobacia do Rio Iriri	6120355780	1	0	1.19137e+08	0	0	0	0	218460	0.217687	0.000855647	25.3328	182.855	0	0	0
XINGU	Macrobacia do Baixo Xingu	6120355870	1	0	2.39065e+08	0	6.86767e-07	1.08437e-07	0	468650	0.327366	0.0016806	24.8708	154.999	0	0	0
XINGU	Macrobacia do Rio Iriri	6120356000	1	0	1.77232e+08	0	0	0	0	344150	0.255052	0.000938172	25.3964	186.061	0	0	0
XINGU	Macrobacia do Médio Xingu	6120356210	1	0	2.03595e+08	0	0	0	0	350860	0.24029	0.000993169	24.9281	158.555	0	0	0
XINGU	Macrobacia do Médio Xingu	6120356310	1	0	1.51084e+08	0	0	0	0	260290	0.218606	0.000927909	25.0393	156.118	0	0	0
XINGU	Macrobacia do Rio Iriri	6120356880	1	0	1.13713e+08	0	0	0	0	212830	0.238096	0.00097552	25.2613	159.719	0	0	0
XINGU	Macrobacia do Rio Iriri	6120356890	1	0	2.1443e+08	0	8.86564e-07	4.02984e-08	0	412550	0.283583	0.001093	24.8476	160.203	0	0	0
XINGU	Macrobacia do Rio Iriri	6120357010	1	0	1.16971e+08	0	0	0	0	196010	0.180924	0.000694538	24.8742	159.933	0	0	0
XINGU	Macrobacia do Rio Iriri	6120357290	1	0	2.20746e+08	0	0	0	0	439000	0.309592	0.00122461	25.2521	159.512	0	0	0
XINGU	Macrobacia do Rio Iriri	6120358860	1	0	1.30193e+08	0	0	0	0	233700	0.230997	0.000940161	25.4464	164.332	0	0	0
XINGU	Macrobacia do Médio Xingu	6120358870	1	0	1.85273e+08	0	5.13042e-07	0	0	366720	0.285226	0.00117916	24.8862	159.138	0	0	0
XINGU	Macrobacia do Médio Xingu	6120359860	1	0	1.87622e+08	0	0	0	0	340630	0.270405	0.00114539	24.8217	157.264	0	0	0
XINGU	Macrobacia do Baixo Xingu	6120360010	1	0	1.57294e+08	0	9.33918e-07	0	0	243610	0.208612	0.000930513	24.5327	156.808	0	0	0
XINGU	Macrobacia do Rio Iriri	6120360160	1	0	2.22288e+08	0	0	0	0	426800	0.273114	0.00104073	25.5644	182.804	0	0	0
XINGU	Macrobacia do Rio Iriri	6120360250	1	0	1.39329e+08	0	0	0	0	255020	0.248271	0.00100727	25.4419	166.329	0	0	0
XINGU	Macrobacia do Rio Iriri	6120360260	1	0	1.09727e+08	0	0	0	0	182380	0.190898	0.000728282	25.3542	160.608	0	0	0
XINGU	Macrobacia do Rio Iriri	6120361400	1	0	1.67482e+08	0	0	0	0	346450	0.303579	0.0012157	25.1529	160.279	0	0	0
XINGU	Macrobacia do Rio Iriri	6120361560	1	0	1.2462e+08	0	0	0	0	251780	0.27644	0.00110821	25.0919	160.657	0	0	0
XINGU	Macrobacia do Rio Iriri	6120361940	1	0	1.70599e+08	0	0	0	0	323210	0.275997	0.0010415	25.1193	161.64	0	0	0
XINGU	Macrobacia do Médio Xingu	6120362490	1	0	1.6304e+08	0	1.96101e-06	0	0	296840	0.250323	0.000994721	24.9174	160.525	0	0	0
XINGU	Macrobacia do Médio Xingu	6120363900	1	0	2.1162e+08	0	0	0	0	398520	0.299435	0.0012594	24.2735	158.98	0	0	0
XINGU	Macrobacia do Médio Xingu	6120364140	1	0	2.1831e+08	0	0	0	0	377300	0.246939	0.00103305	24.3859	157.276	0	0	0
XINGU	Macrobacia do Rio Iriri	6120364330	1	0	1.11084e+08	0	0	0	0	181700	0.184799	0.000733863	25.4238	169.593	0	0	0
XINGU	Macrobacia do Rio Iriri	6120364470	1	0	1.78198e+08	0	0	0	0	336560	0.261127	0.00107325	25.4126	170.302	0	0	0
XINGU	Macrobacia do Médio Xingu	6120365160	1	0	1.40848e+08	0	1.34972e-06	0	0.00169581	239430	0.231187	0.000915014	24.546	162.21	0	0	0
XINGU	Macrobacia do Médio Xingu	6120365380	1	0	1.92243e+08	0	1.43834e-06	0	0	352040	0.271506	0.00112268	24.8943	161.131	0	0	0
XINGU	Macrobacia do Médio Xingu	6120366020	1	0	1.04807e+08	0	0	0	0	157110	0.171752	0.000673557	24.8317	162.139	0	0	0
XINGU	Macrobacia do Médio Xingu	6120366150	1	0	1.56691e+08	0	0	0	0	288270	0.268356	0.00110761	24.8036	162.337	0	0	0
XINGU	Macrobacia do Rio Iriri	6120366740	1	0	1.00172e+08	0	0	0	0	179970	0.223748	0.000851808	25.6219	183.932	0	0	0
XINGU	Macrobacia do Rio Iriri	6120366750	1	0	1.46537e+08	0	0	0	0	252070	0.228972	0.000907351	25.5424	176.444	0	0	0
XINGU	Macrobacia do Médio Xingu	6120366770	1	0	1.25288e+08	0	4.78546e-05	7.19739e-07	0	233140	0.255374	0.00109195	25.0215	159.527	0	0	0
XINGU	Macrobacia do Médio Xingu	6120367150	1	0	1.2337e+08	0	3.64223e-06	0	0	202450	0.214315	0.000847454	24.5964	159.704	0	0	0
XINGU	Macrobacia do Rio Iriri	6120367560	1	0	1.36132e+08	0	0	0	0	257080	0.257122	0.00105327	25.6065	181.933	0	0	0
XINGU	Macrobacia do Rio Iriri	6120367570	1	0	1.35737e+08	0	0	0	0	225630	0.205403	0.00078571	25.4068	166.104	0	0	0
XINGU	Macrobacia do Rio Iriri	6120367690	1	0	1.47861e+08	0	0	0	0	279910	0.261234	0.00107126	25.4666	169.049	0	0	0
XINGU	Macrobacia do Médio Xingu	6120367710	1	0	1.71057e+08	0	4.83577e-07	0	0	286690	0.22826	0.000904022	24.8744	163.719	0	0	0
XINGU	Macrobacia do Médio Xingu	6120367810	1	0	1.87123e+08	0	4.6179e-08	9.23581e-08	0	313860	0.23246	0.000915295	24.9997	163.563	0	0	0
XINGU	Macrobacia do Rio Iriri	6120368160	1	0	2.05854e+08	0	0	0	0	432490	0.304493	0.00120227	25.5601	185.617	0	0	0
XINGU	Macrobacia do Médio Xingu	6120368170	1	0	1.64683e+08	0	1.03215e-06	2.62358e-07	0	285160	0.227819	0.000924887	24.9666	162.607	0	0	0
XINGU	Macrobacia do Rio Iriri	6120369540	1	0	1.06169e+08	0	0	0	0	181520	0.202452	0.000827031	25.5939	177.072	0	0	0
XINGU	Macrobacia do Médio Xingu	6120369670	1	0	1.3331e+08	0	0	0	0	199320	0.177223	0.000775634	24.5584	159.371	0	0	0
XINGU	Macrobacia do Médio Xingu	6120369680	1	0	1.83667e+08	0	3.76385e-07	0	0	288090	0.221896	0.000971139	24.4728	159.171	0	0	0
XINGU	Macrobacia do Rio Iriri	6120369800	1	0	2.07538e+08	0	1.31155e-05	1.16582e-06	0.00135324	418560	0.314684	0.00127789	25.1322	163.605	0	0	0
XINGU	Macrobacia do Rio Iriri	6120370840	1	0	2.3718e+08	0	0	0	0.000557561	570390	0.343237	0.00112327	25.4883	196.935	0	0	0
XINGU	Macrobacia do Rio Iriri	6120370990	1	0	1.079e+08	0	0	0	0	182470	0.213049	0.000837801	25.4752	174.303	0	0	0
XINGU	Macrobacia do Rio Iriri	6120371090	1	0	1.25064e+08	0	0	0	0	274120	0.263965	0.000835186	25.5367	196.049	0	0	0
XINGU	Macrobacia do Rio Iriri	6120371280	1	0	1.24934e+08	0	4.14994e-07	7.60822e-07	0	203850	0.20441	0.000784264	25.0883	163.846	0	0	0
XINGU	Macrobacia do Médio Xingu	6120371610	1	0	2.21154e+08	0	9.37756e-07	5.86097e-07	0.000103025	393300	0.259181	0.00104005	24.8143	164.176	0	0	0
XINGU	Macrobacia do Médio Xingu	6120371900	1	0	1.12569e+08	0	0	0	0.000971674	191170	0.216676	0.000867064	24.8107	164.848	0	0	0
XINGU	Macrobacia do Médio Xingu	6120371910	1	0	1.9487e+08	0	0	0	0	319000	0.24121	0.0010971	24.4556	161.13	0	0	0
XINGU	Macrobacia do Médio Xingu	6120372080	1	0	1.54873e+08	0	0	0	0.000250356	282060	0.238389	0.000975999	24.4683	163.453	0	0	0
XINGU	Macrobacia do Rio Iriri	6120372280	1	0	1.07594e+08	0	0	0	0	183760	0.221289	0.00086794	25.4696	170.9	0	0	0
XINGU	Macrobacia do Médio Xingu	6120372300	1	0	1.11974e+08	0	3.85855e-07	0	0	180700	0.212518	0.000824834	24.7081	161.802	0	0	0
XINGU	Macrobacia do Médio Xingu	6120372310	1	0	1.57378e+08	0	1.09814e-06	0	0.00040851	239860	0.200738	0.000857341	24.6508	163.023	0	0	0
XINGU	Macrobacia do Rio Iriri	6120372510	1	0	1.6488e+08	0	0	0	0	282530	0.225661	0.000881712	25.4022	172.25	0	0	0
XINGU	Macrobacia do Médio Xingu	6120372530	1	0	2.20342e+08	0	0	0	0	392600	0.260206	0.00101409	24.5522	163.094	0	0	0
XINGU	Macrobacia do Rio Iriri	6120372620	1	0	1.10881e+08	0	0	0	0	191610	0.221293	0.00088173	25.4517	172.78	0	0	0
XINGU	Macrobacia do Rio Iriri	6120373770	1	0	1.38902e+08	0	0	0	0	321110	0.291125	0.000968286	25.639	194.045	0	0	0
XINGU	Macrobacia do Rio Iriri	6120374240	1	0	1.10869e+08	0	0	0	0	191370	0.224528	0.00089191	25.5909	180.213	0	0	0
XINGU	Macrobacia do Médio Xingu	6120375120	1	0	1.14786e+08	5.54818e-05	6.02245e-07	0	0	181900	0.186333	0.00071964	24.8026	164.404	0	0	0
XINGU	Macrobacia do Médio Xingu	6120375200	1	0	1.10776e+08	0	3.12023e-06	0	0.000210943	174940	0.197696	0.000740877	24.5448	165.754	0	0	0
XINGU	Macrobacia do Rio Iriri	6120375670	1	0	2.3688e+08	0	9.11978e-07	3.64791e-08	0	428950	0.258984	0.00102259	25.017	167.386	0	0	0
XINGU	Macrobacia do Rio Iriri	6120375970	1	0	1.32479e+08	0	1.10885e-06	0	0	228670	0.225736	0.000898416	25.2085	166.965	0	0	0
XINGU	Macrobacia do Rio Iriri	6120376290	1	0	1.27423e+08	0	0	0	0	267180	0.237866	0.00081552	25.7596	190.913	0	0	0
XINGU	Macrobacia do Rio Iriri	6120376430	1	0	1.02348e+08	0	8.4429e-08	0	0	162670	0.198475	0.000741621	25.142	169.833	0	0	0
XINGU	Macrobacia do Médio Xingu	6120376920	1	0	1.37183e+08	0	1.19682e-06	2.03255e-08	0	220550	0.186234	0.000724243	24.9021	166.224	0	0	0
XINGU	Macrobacia do Médio Xingu	6120377440	1	0	1.24746e+08	0	1.68326e-05	2.00883e-06	0	208810	0.214132	0.000851401	24.9546	165.14	0	0	0
XINGU	Macrobacia do Rio Iriri	6120377560	1	0	1.24338e+08	0	1.18146e-06	1.38995e-07	0	266870	0.27851	0.00100066	25.7522	190.3	0	0	0
XINGU	Macrobacia do Médio Xingu	6120377750	1	0	2.46848e+08	0	8.05139e-07	0	0	429300	0.239017	0.00095038	24.977	165.425	0	0	0
XINGU	Macrobacia do Rio Iriri	6120378000	1	0	1.44234e+08	0	0	0	0	241050	0.229741	0.000885601	25.4722	173.25	0	0	0
XINGU	Macrobacia do Médio Xingu	6120378010	1	0	1.10553e+08	0	1.87888e-06	0	0.000304589	183810	0.213492	0.000819011	24.9264	166.613	0	0	0
XINGU	Macrobacia do Rio Iriri	6120378290	1	0	1.41861e+08	0	4.93395e-06	0	0	272050	0.240474	0.000851348	25.7791	188.829	0	0	0
XINGU	Macrobacia do Rio Iriri	6120378300	1	0	2.43155e+08	0	0	0	0	522090	0.308284	0.00113183	25.6335	188.253	0	0	0
XINGU	Macrobacia do Médio Xingu	6120378310	1	0	1.0368e+08	0	0	0	0	175240	0.220104	0.000851489	24.7802	166.587	0	0	0
XINGU	Macrobacia do Médio Xingu	6120378480	1	0	1.04612e+08	0	9.41285e-06	2.47807e-07	0	179340	0.214369	0.000847283	24.9703	165.993	0	0	0
XINGU	Macrobacia do Médio Xingu	6120378840	1	0	1.18227e+08	0	2.9518e-08	0	0	203830	0.236658	0.000913117	24.4781	167.878	0	0	0
XINGU	Macrobacia do Médio Xingu	6120379610	1	0	1.45449e+08	0	6.53514e-07	0	0	251450	0.234993	0.000924876	24.9926	165.331	0	0	0
XINGU	Macrobacia do Médio Xingu	6120379620	1	0	1.12906e+08	0	1.68376e-06	0	0.00102419	196120	0.225969	0.000874536	24.5996	167.921	0	0	0
XINGU	Macrobacia do Médio Xingu	6120379790	1	0	2.14831e+08	1.15843e-05	5.38991e-06	0	0.00179357	429930	0.31711	0.00127699	24.3263	167.102	0	0	0
XINGU	Macrobacia do Médio Xingu	6120380230	1	0	1.4462e+08	0	8.72129e-06	2.39003e-07	0	255300	0.239467	0.000938259	24.9663	167.945	0	0	0
XINGU	Macrobacia do Rio Iriri	6120380900	1	0	2.40713e+08	0	0	0	0	449470	0.281589	0.00112882	25.2741	171.83	0	0	0
XINGU	Macrobacia do Rio Iriri	6120381250	1	0	1.19845e+08	0	0	0	0	207820	0.225378	0.000845845	25.7009	184.95	0	0	0
XINGU	Macrobacia do Rio Fresco	6120381270	1	0	1.05876e+08	0	0	0	0	173080	0.206072	0.000759759	24.5254	163.318	0	0	0
XINGU	Macrobacia do Médio Xingu	6120382490	1	0	1.23625e+08	0	1.53776e-06	6.98982e-08	0	211310	0.224235	0.000861445	24.5346	168.67	0	0	0
XINGU	Macrobacia do Médio Xingu	6120382710	1	0	2.24403e+08	0	4.79817e-06	2.32753e-07	0	424720	0.306428	0.0011835	24.3342	168.509	0	0	0
XINGU	Macrobacia do Rio Fresco	6120383010	1	0	1.02586e+08	0	0	0	0	163290	0.197697	0.000762714	24.9753	163.809	0	0	0
XINGU	Macrobacia do Rio Fresco	6120383170	1	0	1.04837e+08	0	1.17868e-05	4.9455e-07	0.000787174	172920	0.207784	0.000755443	24.6759	166.484	0	0	0
XINGU	Macrobacia do Médio Xingu	6120383820	1	0	1.84755e+08	0	0	0	0	297510	0.220944	0.000829983	25.0255	167.736	0	0	0
XINGU	Macrobacia do Médio Xingu	6120384030	1	0	1.11639e+08	0	0	0	0	195970	0.232607	0.000933127	25.0966	167.792	0	0	0
XINGU	Macrobacia do Médio Xingu	6120384040	1	0	2.18251e+08	0	0	0	0	371300	0.232332	0.000902822	25.0253	168.206	0	0	0
XINGU	Macrobacia do Rio Iriri	6120384310	1	0	1.29876e+08	0	0	0	0	219340	0.232511	0.000885071	25.0602	169.337	0	0	0
XINGU	Macrobacia do Rio Iriri	6120384430	1	0	2.3499e+08	0	4.04498e-07	0	0	384870	0.223171	0.000840587	25.0326	169.725	0	0	0
XINGU	Macrobacia do Médio Xingu	6120384560	1	0	1.34083e+08	0	0	0	0	233920	0.245015	0.000937425	24.5987	168.617	0	0	0
XINGU	Macrobacia do Médio Xingu	6120384860	1	0	1.8983e+08	0	0	0	0	328890	0.259731	0.000998842	24.9348	166.65	0	0	0
XINGU	Macrobacia do Rio Iriri	6120385020	1	0	1.39342e+08	0	0	0	0	245530	0.22818	0.000913192	25.006	170.937	0	0	0
XINGU	Macrobacia do Rio Fresco	6120385120	1	0	1.14661e+08	0	6.24822e-06	1.18886e-06	9.6176e-05	203790	0.221704	0.000830893	24.9173	167.55	0	0	0
XINGU	Macrobacia do Médio Xingu	6120385370	1	0	1.66832e+08	0	0	0	0	261870	0.201627	0.000749899	25.0882	167.645	0	0	0
XINGU	Macrobacia do Rio Iriri	6120385910	1	0	1.28068e+08	0	0	0	0	210700	0.201248	0.000756092	25.6845	184.221	0	0	0
XINGU	Macrobacia do Rio Iriri	6120385920	1	0	1.43891e+08	0	0	0	0	239770	0.227501	0.00088267	25.5156	174.203	0	0	0
XINGU	Macrobacia do Médio Xingu	6120386100	1	0	1.49076e+08	0	2.89825e-07	0	0	260620	0.250656	0.000956401	24.9634	167.312	0	0	0
XINGU	Macrobacia do Rio Iriri	6120386270	1	0	1.00669e+08	0	0	0	0	158210	0.1933	0.00076319	25.5262	176.104	0	0	0
XINGU	Macrobacia do Rio Iriri	6120387030	1	0	1.01263e+08	0	0	0	0	175330	0.201209	0.000730959	25.7522	185.852	0	0	0
XINGU	Macrobacia do Rio Iriri	6120387210	1	0	1.49812e+08	0	0	0	0	274230	0.239551	0.000939439	25.6883	184.087	0	0	0
XINGU	Macrobacia do Rio Fresco	6120387450	1	0	1.02272e+08	0	2.36578e-06	4.22461e-07	0	177060	0.203298	0.000760553	25.0035	163.654	0	0	0
XINGU	Macrobacia do Médio Xingu	6120387930	1	0	1.3275e+08	0	0	0	0	240350	0.243254	0.000961444	24.7036	168.565	0	0	0
XINGU	Macrobacia do Rio Fresco	6120388110	1	0	1.52469e+08	0	0	5.66748e-08	0	260690	0.23582	0.000877658	25.0707	164.767	0	0	0
XINGU	Macrobacia do Médio Xingu	6120388220	1	0	1.31241e+08	0	0	0	0	216940	0.216152	0.000801344	24.9741	167.638	0	0	0
XINGU	Macrobacia do Rio Fresco	6120388230	1	0	1.63333e+08	0	6.87767e-07	0	0	268730	0.203394	0.000757052	25.0955	165.455	0	0	0
XINGU	Macrobacia do Alto Xingu	6120388590	1	0	1.25852e+08	0	0	0	0	201950	0.188997	0.000702878	24.3941	167.497	0	0	0
XINGU	Macrobacia do Médio Xingu	6120388710	1	0	1.48923e+08	0	0	0	0	285630	0.267959	0.00104703	24.6403	169.843	0	0	0
XINGU	Macrobacia do Rio Iriri	6120389040	1	0	1.42133e+08	0	0	0	0	225830	0.202342	0.000765317	24.8854	169.996	0	0	0
XINGU	Macrobacia do Rio Iriri	6120389350	1	0	1.71029e+08	0	0	0	0	281010	0.211992	0.000818878	24.9133	169.306	0	0	0
XINGU	Macrobacia do Rio Iriri	6120389660	1	0	1.02968e+08	0	0	0	0	158420	0.177074	0.000685313	25.0099	170.124	0	0	0
XINGU	Macrobacia do Rio Fresco	6120390550	1	0	1.48632e+08	0	1.91855e-06	1.74414e-07	0	267680	0.244019	0.000908544	25.1287	165.223	0	0	0
XINGU	Macrobacia do Rio Iriri	6120391080	1	0	1.00741e+08	0	0	0	0	185460	0.238957	0.000939827	25.6266	184.239	0	0	0
XINGU	Macrobacia do Rio Fresco	6120391500	1	0	1.1894e+08	0.000809435	2.68811e-06	7.26517e-08	0.00462731	198850	0.209761	0.000845906	24.8088	165.894	0	0	0
XINGU	Macrobacia do Alto Xingu	6120392080	1	0	1.23555e+08	0	0	4.89564e-07	0	196530	0.189834	0.000702537	25.018	168.765	0	0	0
XINGU	Macrobacia do Alto Xingu	6120392090	1	0	1.58749e+08	0	1.14309e-06	0	0.000191851	273670	0.231395	0.00085337	24.6821	168.322	0	0	0
XINGU	Macrobacia do Rio Fresco	6120392200	1	0	2.14746e+08	0	8.45019e-07	0	0.00467462	353240	0.231095	0.00096504	24.4525	164.876	0	0	0
XINGU	Macrobacia do Alto Xingu	6120392650	1	0	1.37328e+08	0	2.70571e-06	1.38432e-06	0	224110	0.203605	0.000762391	24.8262	167.611	0	0	0
XINGU	Macrobacia do Alto Xingu	6120392790	1	0	1.95509e+08	0	3.22648e-06	3.09389e-07	0	353330	0.253528	0.000962794	24.9014	167.679	0	0	0
XINGU	Macrobacia do Alto Xingu	6120392810	1	0	1.39666e+08	0	8.99612e-06	2.16547e-06	0	224170	0.20314	0.000761966	24.9297	168.521	0	0	0
XINGU	Macrobacia do Rio Iriri	6120393200	1	0	1.19279e+08	0	4.34669e-07	0	0	184060	0.192834	0.000732273	25.0882	170.331	0	0	0
XINGU	Macrobacia do Rio Iriri	6120393380	1	0	1.02572e+08	0	0	0	0	165740	0.202202	0.00076175	25.5682	177.103	0	0	0
XINGU	Macrobacia do Rio Iriri	6120394190	1	0	2.43401e+08	0	0	1.06505e-07	0	535330	0.319297	0.0013036	25.7669	187.424	0	0	0
XINGU	Macrobacia do Rio Iriri	6120394370	1	0	2.36385e+08	0	4.13076e-06	1.09666e-07	0	537790	0.319809	0.00121074	25.9458	186.229	0	0	0
XINGU	Macrobacia do Alto Xingu	6120394620	1	0	1.11586e+08	0	1.00671e-06	2.32318e-07	5.75811e-05	179310	0.210786	0.000831573	24.9153	167.776	0	0	0
XINGU	Macrobacia do Rio Fresco	6120394630	1	0	2.01218e+08	0	0	0	0	324620	0.204772	0.000746421	25.1228	166.211	0	0	0
XINGU	Macrobacia do Alto Xingu	6120395140	1	0	1.24527e+08	0	7.22306e-07	0	0	216880	0.234286	0.000874129	24.9654	166.895	0	0	0
XINGU	Macrobacia do Alto Xingu	6120395670	1	0	2.46578e+08	0	0	0	0	422770	0.256839	0.00100394	25.1865	168.713	0	0	0
XINGU	Macrobacia do Rio Fresco	6120395690	1	0	1.09164e+08	0	0	0	4.36728e-05	168080	0.183615	0.000701441	24.7646	163.992	0	0	0
XINGU	Macrobacia do Rio Iriri	6120395980	1	0	1.15112e+08	0	3.59957e-06	1.50134e-07	0	246220	0.265795	0.000860233	25.9987	185.971	0	0	0
XINGU	Macrobacia do Alto Xingu	6120396000	1	0	1.92136e+08	0	3.37307e-06	8.99485e-08	0	349850	0.274097	0.000995948	24.9399	168.848	0	0	0
XINGU	Macrobacia do Rio Iriri	6120396840	1	0	1.00745e+08	0	0	0	0	168280	0.207493	0.000786966	25.553	177.077	0	0	0
XINGU	Macrobacia do Rio Iriri	6120397800	1	0	1.2889e+08	0	1.37353e-07	0	0	294910	0.286437	0.000885078	25.7698	183.62	0	0	0
XINGU	Macrobacia do Rio Iriri	6120397810	1	0	1.45676e+08	0	0	0	0	266170	0.250261	0.000934346	25.5572	184.088	0	0	0
XINGU	Macrobacia do Alto Xingu	6120397820	1	0	2.05343e+08	0	1.80951e-06	0	0	395110	0.289656	0.00112721	25.0236	168.412	0	0	0
XINGU	Macrobacia do Rio Iriri	6120397890	1	0	1.41285e+08	0	6.11613e-08	0	0	322380	0.304147	0.000893863	25.7295	182.843	0	0	0
XINGU	Macrobacia do Alto Xingu	6120397930	1	0	1.14705e+08	0	4.8967e-06	1.50668e-07	0	187850	0.192755	0.000687637	25.1217	168.832	0	0	0
XINGU	Macrobacia do Alto Xingu	6120398030	1	0	1.15817e+08	0	0	0	0	173150	0.166659	0.000682248	24.9317	166.095	0	0	0
XINGU	Macrobacia do Rio Iriri	6120398190	1	0	1.16956e+08	0	3.2509e-06	0	0	288460	0.312886	0.00103385	25.8463	183.651	0	0	0
XINGU	Macrobacia do Rio Iriri	6120398200	1	0	1.0411e+08	0	0	0	0	194460	0.22871	0.000842445	25.7062	185.777	0	0	0
XINGU	Macrobacia do Alto Xingu	6120399600	1	0	9.98234e+07	0	0	0	0	143870	0.165177	0.00064971	25.0427	165.863	0	0	0
XINGU	Macrobacia do Rio Iriri	6120399710	1	0	1.6025e+08	0	0	0	0	250130	0.193799	0.00074048	25.379	172.37	0	0	0
XINGU	Macrobacia do Rio Fresco	6120399730	1	0	1.30261e+08	0	0	0	0	224640	0.233178	0.00092491	25.0109	163.325	0	0	0
XINGU	Macrobacia do Alto Xingu	6120399850	1	0	1.06471e+08	0	0	4.86959e-07	0	174590	0.2196	0.000840159	24.7722	167.214	0	0	0
XINGU	Macrobacia do Rio Fresco	6120400360	1	0	1.27732e+08	0	0	0	0	204740	0.209153	0.000792382	24.917	163.497	0	0	0
XINGU	Macrobacia do Alto Xingu	6120400530	1	0	1.54557e+08	0	4.9687e-07	4.85286e-08	0	262110	0.231239	0.000853932	24.9248	167.889	0	0	0
XINGU	Macrobacia do Rio Iriri	6120401290	1	0	2.09143e+08	0	0	2.8922e-07	0	396390	0.264772	0.000952823	25.6567	182.966	0	0	0
XINGU	Macrobacia do Rio Fresco	6120401420	1	0	1.05851e+08	0	0	0	0	160440	0.169902	0.000726908	24.5349	166.066	0	0	0
XINGU	Macrobacia do Rio Iriri	6120401630	1	0	1.53917e+08	0	4.49135e-07	0	0	241180	0.207173	0.000805896	24.8519	172.037	0	0	0
XINGU	Macrobacia do Alto Xingu	6120401640	1	0	1.86649e+08	0	0	0	0	295340	0.19914	0.000785173	24.8659	169.904	0	0	0
XINGU	Macrobacia do Rio Fresco	6120401650	1	0	1.9317e+08	0	1.85966e-06	0	0.00026984	301120	0.208943	0.000845252	24.5448	166.857	0	0	0
XINGU	Macrobacia do Rio Iriri	6120401980	1	0	1.11729e+08	0	1.93351e-06	0	0	176250	0.208148	0.00081466	25.0469	171.831	0	0	0
XINGU	Macrobacia do Rio Fresco	6120401990	1	0	1.11569e+08	0	8.51968e-07	0	0	178810	0.195101	0.000814621	24.8859	165.458	0	0	0
XINGU	Macrobacia do Rio Fresco	6120402160	1	0	2.37671e+08	0	0	0	0	412450	0.247693	0.000979404	24.9194	164.579	0	0	0
XINGU	Macrobacia do Rio Fresco	6120402300	1	0	1.47585e+08	0	1.58086e-06	0	0.000140833	232670	0.20438	0.000784109	24.7369	164.306	0	0	0
XINGU	Macrobacia do Rio Fresco	6120402310	1	0	1.42923e+08	0	4.83682e-07	0	8.27126e-05	236310	0.215636	0.000874693	24.8399	162.872	0	0	0
XINGU	Macrobacia do Alto Xingu	6120402440	1	0	1.05797e+08	0	0	0	0	166420	0.190933	0.000717092	25.0452	169.218	0	0	0
XINGU	Macrobacia do Alto Xingu	6120402560	1	0	1.02196e+08	0	1.01466e-06	0	0	155150	0.177531	0.000681673	24.8937	169.51	0	0	0
XINGU	Macrobacia do Rio Iriri	6120403340	1	0	2.16408e+08	0	0	0	0	378590	0.233419	0.000852908	25.5234	176.412	0	0	0
XINGU	Macrobacia do Rio Iriri	6120403830	1	0	1.06243e+08	0	0	0	0	201460	0.246069	0.00103646	25.5081	172.389	0	0	0
XINGU	Macrobacia do Rio Iriri	6120403950	1	0	1.95306e+08	0	0	0	0	352480	0.234303	0.000845941	25.5235	180.496	0	0	0
XINGU	Macrobacia do Rio Iriri	6120404110	1	0	1.36237e+08	0	3.80565e-07	0	0	324730	0.323001	0.000954149	25.6961	181.929	0	0	0
XINGU	Macrobacia do Rio Fresco	6120404200	1	0	1.28156e+08	0	0	0	0	209640	0.21432	0.000874261	24.7494	164.245	0	0	0
XINGU	Macrobacia do Alto Xingu	6120404360	1	0	1.11289e+08	0	0	0	0	191500	0.219629	0.000788353	25.0211	168.59	0	0	0
XINGU	Macrobacia do Rio Fresco	6120404780	1	0	1.79746e+08	0	1.8797e-06	0	0	295250	0.233822	0.000906161	24.7863	164.955	0	0	0
XINGU	Macrobacia do Alto Xingu	6120405100	1	0	1.35495e+08	0	0	0	0	226280	0.210275	0.000781162	25.095	166.895	0	0	0
XINGU	Macrobacia do Rio Fresco	6120405110	1	0	2.23157e+08	0	6.19559e-07	0	3.21514e-06	423940	0.318279	0.00132087	24.5349	164.222	0	0	0
XINGU	Macrobacia do Alto Xingu	6120405360	1	0	2.09815e+08	0	9.4725e-07	0	0	422140	0.303397	0.00111961	25.0026	167.576	0	0	0
XINGU	Macrobacia do Rio Fresco	6120405490	1	0	1.01655e+08	0	0	0	1.8615e-05	161180	0.191748	0.000768619	24.8162	162.876	0	0	0
XINGU	Macrobacia do Rio Iriri	6120405810	1	0	1.1009e+08	0	0	0	0	196930	0.226131	0.000802428	25.5333	179.934	0	0	0
XINGU	Macrobacia do Rio Fresco	6120406060	1	0	2.06574e+08	0	0	0	0	369190	0.278819	0.00110099	24.8114	164.619	0	0	0
XINGU	Macrobacia do Rio Iriri	6120406170	1	0	1.30323e+08	0	0	0	0	230210	0.227618	0.00075373	25.8171	186.995	0	0	0
XINGU	Macrobacia do Alto Xingu	6120406270	1	0	1.10116e+08	0	6.04246e-06	0	0	171560	0.191344	0.000735476	24.5951	168.844	0	0	0
XINGU	Macrobacia do Alto Xingu	6120406280	1	0	2.38583e+08	0	0	0	0	393340	0.250392	0.000975958	24.2821	169.514	0	0	0
XINGU	Macrobacia do Rio Iriri	6120406920	1	0	1.35769e+08	0	0	0	0	226660	0.206	0.000714067	25.4821	178.011	0	0	0
XINGU	Macrobacia do Rio Iriri	6120406990	1	0	1.09378e+08	0	0	0	0	197530	0.216514	0.000746715	25.841	185.366	0	0	0
XINGU	Macrobacia do Rio Fresco	6120407140	1	0	1.12592e+08	0	2.37917e-06	0	0.000110302	189150	0.228496	0.000920265	24.2565	165.774	0	0	0
XINGU	Macrobacia do Rio Iriri	6120408140	1	0	1.53122e+08	0	0	0	0	275310	0.246805	0.000988449	25.5367	170.185	0	0	0
XINGU	Macrobacia do Rio Iriri	6120408290	1	0	1.59176e+08	0	0	0	0	248490	0.221385	0.000833018	25.1754	171.76	0	0	0
XINGU	Macrobacia do Rio Fresco	6120408410	1	0	1.71999e+08	0	0	0	0	283250	0.215541	0.000870699	24.5143	166.146	0	0	0
XINGU	Macrobacia do Rio Fresco	6120409210	1	0	1.40744e+08	0	0	0	0	243510	0.241284	0.000983678	24.4621	166.453	0	0	0
XINGU	Macrobacia do Rio Iriri	6120409380	1	0	1.29446e+08	0	3.47125e-06	0	0	217050	0.228634	0.00090692	25.0513	170.113	0	0	0
XINGU	Macrobacia do Rio Iriri	6120409460	1	0	1.51258e+08	0	0	0	0	234980	0.187314	0.000723251	25.1617	169.001	0	0	0
XINGU	Macrobacia do Alto Xingu	6120409930	1	0	2.3584e+08	0	0	0	0	448290	0.300605	0.00120318	25.0661	168.905	0	0	0
XINGU	Macrobacia do Alto Xingu	6120410040	1	0	1.80248e+08	0	2.39703e-07	0	0	306900	0.233721	0.000861683	25.0786	169.187	0	0	0
XINGU	Macrobacia do Alto Xingu	6120410160	1	0	1.69245e+08	0	0	0	0	293400	0.238879	0.000912271	25.1173	168.155	0	0	0
XINGU	Macrobacia do Rio Fresco	6120410460	1	0	1.63844e+08	0	1.21302e-06	0	0	263130	0.216228	0.000841103	24.471	165.64	0	0	0
XINGU	Macrobacia do Rio Fresco	6120411710	1	0	1.55526e+08	0	3.05584e-06	0	0	237890	0.187709	0.000721274	24.8863	164.242	0	0	0
XINGU	Macrobacia do Rio Iriri	6120411840	1	0	1.70439e+08	0	0	0	0	319150	0.264039	0.000975931	25.495	172.304	0	0	0
XINGU	Macrobacia do Rio Fresco	6120411960	1	0	1.07912e+08	0	0	0	0	182000	0.212396	0.000866775	24.9392	164.284	0	0	0
XINGU	Macrobacia do Rio Fresco	6120412170	1	0	1.75672e+08	0	0	1.96757e-07	0.000791	312310	0.222068	0.000937545	24.5215	165.488	0	0	0
XINGU	Macrobacia do Rio Iriri	6120412700	1	0	2.353e+08	0	0	0	0	491560	0.304561	0.00109441	25.7354	179.11	0	0	0
XINGU	Macrobacia do Rio Fresco	6120412720	1	0	1.6672e+08	0	0	0	0	266830	0.211389	0.000821548	24.9861	162.624	0	0	0
XINGU	Macrobacia do Rio Fresco	6120412730	1	0	1.00118e+08	0	8.63103e-07	0	0	166830	0.208218	0.000833598	24.4702	165.727	0	0	0
XINGU	Macrobacia do Alto Xingu	6120413000	1	0	1.62753e+08	0	0	0	0	288500	0.255636	0.00103779	24.5127	169.278	0	0	0
XINGU	Macrobacia do Rio Iriri	6120413340	1	0	1.27048e+08	0	4.76104e-07	0	1.77014e-08	249280	0.247501	0.00077903	26.0161	182.887	0	0	0
XINGU	Macrobacia do Rio Iriri	6120413350	1	0	1.86362e+08	0	0	0	0	349030	0.271232	0.00103	25.5278	170.732	0	0	0
XINGU	Macrobacia do Rio Iriri	6120413360	1	0	2.20637e+08	0	2.47445e-07	0	0	366580	0.218375	0.000810169	25.5136	170.453	0	0	0
XINGU	Macrobacia do Rio Fresco	6120413900	1	0	1.15589e+08	0	8.97092e-07	0	0	181090	0.208603	0.000798604	24.7577	164.633	0	0	0
XINGU	Macrobacia do Rio Iriri	6120414160	1	0	1.19056e+08	0	0	0	0	207250	0.213973	0.000747875	25.4659	176.134	0	0	0
XINGU	Macrobacia do Alto Xingu	6120414420	1	0	1.55132e+08	0	0	0	0	276650	0.248223	0.000941385	25.2403	167.676	0	0	0
XINGU	Macrobacia do Alto Xingu	6120415010	1	0	1.83761e+08	0	0	0	0	374410	0.302161	0.00127392	25.1825	166.857	0	0	0
XINGU	Macrobacia do Rio Iriri	6120415130	1	0	1.68864e+08	0	0	0	0.000261643	360240	0.285485	0.000965456	25.9961	181.708	0	0	0
XINGU	Macrobacia do Rio Iriri	6120415600	1	0	1.5074e+08	0	0	0	0.000889036	360920	0.332198	0.00103981	25.8926	181.603	0	0	0
XINGU	Macrobacia do Rio Iriri	6120415610	1	0	1.09319e+08	0	4.74273e-07	0	0	195290	0.223514	0.00077202	25.4712	176.469	0	0	0
XINGU	Macrobacia do Rio Fresco	6120415620	1	0	1.54847e+08	0	2.17638e-06	0	0	249310	0.194176	0.000788616	24.7696	165.682	0	0	0
XINGU	Macrobacia do Rio Iriri	6120415800	1	0	2.40695e+08	0	0	0	6.6926e-05	544060	0.310082	0.000908066	26.0434	180.594	0	0	0
XINGU	Macrobacia do Alto Xingu	6120416030	1	0	1.17109e+08	0	0	0	0	185980	0.194268	0.00073816	25.1671	166.633	0	0	0
XINGU	Macrobacia do Rio Fresco	6120416380	1	0	1.41988e+08	0	4.44267e-06	0	3.97436e-06	232640	0.217362	0.00086358	24.493	165.158	0	0	0
XINGU	Macrobacia do Rio Iriri	6120416860	1	0	1.31641e+08	0	0	0	0	223430	0.21404	0.000746377	25.4365	171.721	0	0	0
XINGU	Macrobacia do Rio Fresco	6120417130	1	0	1.19925e+08	0	0	0	0	197910	0.216396	0.000875101	24.6243	166.502	0	0	0
XINGU	Macrobacia do Rio Fresco	6120418350	1	0	1.15849e+08	0	9.69668e-07	0	3.78296e-05	167050	0.163233	0.000629799	24.78	164.213	0	0	0
XINGU	Macrobacia do Rio Fresco	6120418520	1	0	1.80382e+08	0	2.8743e-07	0	0.00185706	317070	0.254647	0.00103896	24.6198	164.422	0	0	0
XINGU	Macrobacia do Rio Fresco	6120418540	1	0	2.1108e+08	0	2.86565e-06	0	5.3172e-05	375490	0.26083	0.00106239	24.6187	164.241	0	0	0
XINGU	Macrobacia do Rio Fresco	6120418650	1	0	1.30225e+08	0	0	0	0	205890	0.206785	0.000813533	24.098	167.792	0	0	0
XINGU	Macrobacia do Rio Fresco	6120418660	1	0	2.46493e+08	0	0	0	0	398420	0.238615	0.000920792	24.1459	167.843	0	0	0
XINGU	Macrobacia do Alto Xingu	6120418900	1	0	1.0157e+08	0	1.31017e-05	0	0	149810	0.164642	0.000634292	25.0344	166.543	0	0	0
XINGU	Macrobacia do Rio Iriri	6120419290	1	0	1.40031e+08	0	1.0379e-07	0	0	254080	0.245671	0.000967017	25.4993	169.897	0	0	0
XINGU	Macrobacia do Rio Iriri	6120419440	1	0	1.99039e+08	0	1.11799e-07	0	0	360160	0.255564	0.00103617	25.2924	169.765	0	0	0
XINGU	Macrobacia do Alto Xingu	6120419810	1	0	1.12754e+08	0	0	0	0	189330	0.219865	0.000836387	25.2005	168.164	0	0	0
XINGU	Macrobacia do Rio Iriri	6120419970	1	0	2.09991e+08	0	4.11501e-08	0	0	486280	0.302075	0.000910683	26.0625	181.502	0	0	0
XINGU	Macrobacia do Rio Iriri	6120420490	1	0	1.28244e+08	0	0	0	0	196220	0.182535	0.000669444	25.5294	169.176	0	0	0
XINGU	Macrobacia do Rio Fresco	6120420510	1	0	1.72877e+08	0	0	0	0	299440	0.231963	0.000927892	24.9152	163.783	0	0	0
XINGU	Macrobacia do Rio Fresco	6120420710	1	0	1.04678e+08	0	9.08053e-07	0	0	181050	0.224143	0.000891246	24.9517	163.19	0	0	0
XINGU	Macrobacia do Alto Xingu	6120421310	1	0	1.4384e+08	0	0	0	0	252020	0.248722	0.000945645	25.1612	167.851	0	0	0
XINGU	Macrobacia do Rio Iriri	6120421600	1	0	1.25924e+08	0	0	0	0	217980	0.203647	0.000771065	25.4641	170.66	0	0	0
XINGU	Macrobacia do Rio Iriri	6120422700	1	0	2.14016e+08	0	0	0	0	415890	0.284366	0.000948351	25.8309	175.68	0	0	0
XINGU	Macrobacia do Rio Iriri	6120422980	1	0	1.04573e+08	0	4.46218e-06	0	0.000267834	191210	0.207076	0.00065977	26.0732	180.497	0	0	0
XINGU	Macrobacia do Rio Iriri	6120423580	1	0	1.48044e+08	0	0	0	0	268470	0.228536	0.000769427	25.8	175.456	0	0	0
XINGU	Macrobacia do Rio Iriri	6120423840	1	0	1.04132e+08	0	2.90481e-08	0	0	162250	0.179149	0.000680341	25.4532	168.645	0	0	0
XINGU	Macrobacia do Rio Fresco	6120424030	1	0	1.36576e+08	0	3.79619e-07	0	0	211020	0.199962	0.000787433	24.4316	168.108	0	0	0
XINGU	Macrobacia do Rio Iriri	6120424710	1	0	1.84932e+08	0	0	0	0	355240	0.257144	0.000904471	25.6943	173.26	0	0	0
XINGU	Macrobacia do Rio Fresco	6120424850	1	0	1.08095e+08	0	0	0	0	181400	0.215424	0.000845466	25.1125	162.573	0	0	0
XINGU	Macrobacia do Rio Iriri	6120425570	1	0	1.41629e+08	0	0	0	0.00110852	350040	0.306991	0.00093704	26.1763	184.371	0	0	0
XINGU	Macrobacia do Rio Iriri	6120425580	1	0	2.19374e+08	0	2.5968e-06	4.72683e-07	0.00353501	525520	0.351838	0.00115589	26.0368	183.618	0	0	0
XINGU	Macrobacia do Rio Iriri	6120425840	1	0	1.48601e+08	0	0	0	0	247420	0.215456	0.000808279	25.5333	168.626	0	0	0
XINGU	Macrobacia do Rio Fresco	6120425850	1	0	1.28944e+08	0	4.69104e-07	0	0	207760	0.205194	0.000794713	25.0398	163.414	0	0	0
XINGU	Macrobacia do Rio Fresco	6120425900	1	0	1.31075e+08	0	0	6.59255e-08	0	203020	0.198995	0.000753365	25.0631	162.922	0	0	0
XINGU	Macrobacia do Alto Xingu	6120426010	1	0	1.02659e+08	0	1.01009e-06	0	0	175660	0.226699	0.000865317	25.3351	167.62	0	0	0
XINGU	Macrobacia do Rio Fresco	6120426020	1	0	1.39313e+08	0	0	0	0	223720	0.235455	0.000932141	23.7453	168.403	0	0	0
XINGU	Macrobacia do Rio Fresco	6120426330	1	0	2.03545e+08	0	7.21709e-07	0	0	332210	0.250781	0.00100115	23.7837	168.841	0	0	0
XINGU	Macrobacia do Alto Xingu	6120427340	1	0	1.51414e+08	0	0	0	0	255690	0.230306	0.000898083	25.1613	166.873	0	0	0
XINGU	Macrobacia do Rio Fresco	6120427350	1	0	1.19604e+08	0	9.39224e-07	7.2248e-08	0	200140	0.217538	0.000895256	24.9821	163.477	0	0	0
XINGU	Macrobacia do Rio Fresco	6120427360	1	0	1.44892e+08	1.04367e-05	0	0	0	234990	0.214907	0.000845899	25.1074	163.549	0	0	0
XINGU	Macrobacia do Alto Xingu	6120427640	1	0	1.59026e+08	0	0	0	0	255300	0.22087	0.000845299	25.1126	167.085	0	0	0
XINGU	Macrobacia do Rio Iriri	6120427730	1	0	1.25315e+08	0	0	0	0	257930	0.24951	0.000857153	26.1427	178.539	0	0	0
XINGU	Macrobacia do Rio Iriri	6120428260	1	0	1.35513e+08	0	0	0	0	238470	0.218053	0.000745293	25.566	171.557	0	0	0
XINGU	Macrobacia do Rio Fresco	6120428270	1	0	1.59446e+08	0	0	0	8.48822e-05	288140	0.265798	0.00115849	24.9906	163.345	0	0	0
XINGU	Macrobacia do Rio Iriri	6120428480	1	0	2.13604e+08	0	0	0	0	372740	0.261013	0.000972424	25.4699	168.297	0	0	0
XINGU	Macrobacia do Rio Iriri	6120429390	1	0	1.40506e+08	0	0	0	0	279070	0.264826	0.000916389	25.9718	176.502	0	0	0
XINGU	Macrobacia do Rio Iriri	6120429530	1	0	1.04148e+08	0	0	0	0	182110	0.203729	0.000679292	25.7686	173.954	0	0	0
XINGU	Macrobacia do Alto Xingu	6120429550	1	0	1.45043e+08	0	0	0	0	229020	0.194786	0.000758877	25.2837	166.364	0	0	0
XINGU	Macrobacia do Alto Xingu	6120429830	1	0	2.01541e+08	0	4.28756e-08	0	0	321960	0.220214	0.000860303	25.0737	166.972	0	0	0
XINGU	Macrobacia do Rio Iriri	6120429940	1	0	1.87079e+08	0	2.67901e-06	0	0.000109878	454450	0.320579	0.000893126	26.2382	186.877	0	0	0
XINGU	Macrobacia do Alto Xingu	6120429960	1	0	1.72276e+08	0	0	0	0	282040	0.228035	0.000895531	25.1568	166.814	0	0	0
XINGU	Macrobacia do Rio Iriri	6120430290	1	0	1.7142e+08	0	2.67169e-06	0	0	318870	0.248866	0.00089281	25.5043	169.442	0	0	0
XINGU	Macrobacia do Rio Fresco	6120430690	1	0	1.30945e+08	0	0	0	0	205030	0.205585	0.000841485	24.114	166.758	0	0	0
XINGU	Macrobacia do Rio Iriri	6120430820	1	0	1.74571e+08	0	0	0	0	368130	0.313305	0.0012107	25.4285	169.89	0	0	0
XINGU	Macrobacia do Alto Xingu	6120431140	1	0	1.87789e+08	0	0	0	0	356340	0.293161	0.0011536	25.3706	168.212	0	0	0
XINGU	Macrobacia do Rio Iriri	6120431490	1	0	1.1307e+08	0	0	0	0	192200	0.205916	0.000700918	25.7028	169.148	0	0	0
XINGU	Macrobacia do Rio Iriri	6120431640	1	0	2.48964e+08	0	0	0	0	490750	0.301066	0.00107552	25.497	169.508	0	0	0
XINGU	Macrobacia do Rio Iriri	6120431650	1	0	1.5753e+08	0	0	0	0	278880	0.242782	0.000888162	25.6739	167.671	0	0	0
XINGU	Macrobacia do Alto Xingu	6120431660	1	0	1.72747e+08	0	0	0	0	283530	0.210235	0.000778461	25.4958	167.814	0	0	0
XINGU	Macrobacia do Rio Iriri	6120431800	1	0	1.31235e+08	0	0	1.97535e-07	0	235870	0.235231	0.000826137	25.6061	167.656	0	0	0
XINGU	Macrobacia do Alto Xingu	6120431820	1	0	1.19638e+08	0	0	0	0	209170	0.235827	0.000890626	25.4395	167.767	0	0	0
XINGU	Macrobacia do Rio Iriri	6120432240	1	0	2.1997e+08	0	0	0	0	438760	0.297169	0.00105234	25.8274	168.145	0	0	0
XINGU	Macrobacia do Rio Fresco	6120432620	1	0	1.10869e+08	0	2.02645e-06	0	0	166680	0.185067	0.000751467	25.3236	163.518	0	0	0
XINGU	Macrobacia do Rio Iriri	6120433220	1	0	2.45654e+08	0	0	0	0	455780	0.294155	0.0010955	25.5727	168.343	0	0	0
XINGU	Macrobacia do Alto Xingu	6120433350	1	0	1.20928e+08	0	4.43036e-06	0	0	192780	0.188598	0.000723925	25.3261	167.329	0	0	0
XINGU	Macrobacia do Rio Iriri	6120433440	1	0	1.09309e+08	0	0	0	0	184970	0.203795	0.000752478	25.6908	167.37	0	0	0
XINGU	Macrobacia do Rio Iriri	6120433550	1	0	1.04517e+08	0	0	0	0	191280	0.228863	0.000774943	25.9729	173.258	0	0	0
XINGU	Macrobacia do Rio Iriri	6120433780	1	0	2.44626e+08	0	0	0	0	473130	0.249813	0.000876159	26.0096	171.58	0	0	0
XINGU	Macrobacia do Alto Xingu	6120433980	1	0	1.8507e+08	0	9.96095e-07	4.20222e-07	0	320830	0.234445	0.000883527	25.5519	166.933	0	0	0
XINGU	Macrobacia do Rio Fresco	6120434060	1	0	2.35841e+08	0	0	0	0	389800	0.229428	0.000976237	25.1303	163.177	0	0	0
XINGU	Macrobacia do Rio Fresco	6120434160	1	0	1.32053e+08	0	0	0	0	220490	0.232165	0.000943679	25.0606	164.23	0	0	0
XINGU	Macrobacia do Rio Iriri	6120434320	1	0	2.02425e+08	0	0	0	0	355210	0.238878	0.00089475	25.4461	168.287	0	0	0
XINGU	Macrobacia do Rio Fresco	6120434330	1	0	1.52829e+08	0	0	0	0	260260	0.240752	0.00101302	24.8287	163.046	0	0	0
XINGU	Macrobacia do Rio Iriri	6120434480	1	0	1.16726e+08	0	7.40298e-08	3.70149e-07	0	224090	0.23757	0.000734677	26.1502	180.532	0	0	0
XINGU	Macrobacia do Rio Iriri	6120434620	1	0	1.61323e+08	0	0	0	0	308410	0.251924	0.000819254	26.1984	175.957	0	0	0
XINGU	Macrobacia do Rio Fresco	6120436060	1	0	2.35359e+08	0	0	0	0	427440	0.27791	0.00117079	24.8779	163.6	0	0	0
XINGU	Macrobacia do Rio Iriri	6120436400	1	0	1.03329e+08	0	0	0	0	192110	0.239311	0.000897137	25.7751	165.734	0	0	0
XINGU	Macrobacia do Rio Iriri	6120436670	1	0	2.16426e+08	0	7.46522e-06	4.39193e-07	0	519610	0.340197	0.000996567	26.3799	184.001	0	0	0
XINGU	Macrobacia do Rio Fresco	6120436980	1	0	1.52791e+08	0	3.95887e-07	0	0	287830	0.262926	0.00115617	25.0212	163.522	0	0	0
XINGU	Macrobacia do Rio Fresco	6120437570	1	0	2.03397e+08	0	6.37263e-07	1.27453e-07	0	348900	0.25082	0.000970085	25.0199	162.563	0	0	0
XINGU	Macrobacia do Rio Fresco	6120437660	1	0	1.00894e+08	0	0	0	0	155810	0.196823	0.000779232	24.9099	162.775	0	0	0
XINGU	Macrobacia do Rio Fresco	6120437730	1	0	1.49012e+08	0	0	0	0	218610	0.188226	0.000752827	25.0595	164.563	0	0	0
XINGU	Macrobacia do Rio Iriri	6120438340	1	0	1.6582e+08	0	0	0	0	287050	0.24139	0.000858881	25.7327	166.914	0	0	0
XINGU	Macrobacia do Rio Fresco	6120438810	1	0	2.0703e+08	0	0	0	0	326390	0.233993	0.000945241	24.6531	165.304	0	0	0
XINGU	Macrobacia do Rio Fresco	6120438880	1	0	2.36547e+08	0	0	0	0	358760	0.202414	0.000823044	24.7878	164.948	0	0	0
XINGU	Macrobacia do Rio Iriri	6120439160	1	0	1.96091e+08	0	0	0	0	395150	0.264201	0.000957307	26.1588	173.647	0	0	0
XINGU	Macrobacia do Rio Iriri	6120439900	1	0	1.07363e+08	0	4.82912e-06	1.60971e-07	0	226030	0.268088	0.000899803	26.2017	179.049	0	0	0
XINGU	Macrobacia do Alto Xingu	6120440010	1	0	2.19461e+08	0	3.14996e-07	9.05615e-07	0	420480	0.276627	0.00115627	25.57	166.19	0	0	0
XINGU	Macrobacia do Rio Iriri	6120440080	1	0	2.42363e+08	0	4.59935e-06	4.635e-07	0	541670	0.321026	0.0010585	26.1097	180.95	0	0	0
XINGU	Macrobacia do Rio Iriri	6120440100	1	0	2.25743e+08	0	0	0	0	436060	0.290563	0.00109721	25.8043	166.503	0	0	0
XINGU	Macrobacia do Rio Iriri	6120441310	1	0	1.01311e+08	0	0	0	0	179050	0.20926	0.000760115	25.7833	163.605	0	0	0
XINGU	Macrobacia do Alto Xingu	6120441400	1	0	2.49092e+08	0	0	0	0	439980	0.286615	0.00116726	24.9577	167.711	0	0	0
XINGU	Macrobacia do Alto Xingu	6120441700	1	0	1.64845e+08	0	1.10082e-06	0	0	269090	0.229774	0.00094426	24.8706	166.555	0	0	0
XINGU	Macrobacia do Rio Iriri	6120441860	1	0	1.05091e+08	0	0	0	0	183260	0.216758	0.000767287	25.7533	163.1	0	0	0
XINGU	Macrobacia do Rio Fresco	6120441890	1	0	1.34276e+08	0	0	0	0	225250	0.241039	0.00103788	24.9743	163.685	0	0	0
XINGU	Macrobacia do Alto Xingu	6120442490	1	0	2.1301e+08	0	3.22874e-05	0	0	319740	0.189179	0.000771363	25.1618	164.965	0	0	0
XINGU	Macrobacia do Rio Iriri	6120442660	1	0	1.98186e+08	0	0	0	0	423650	0.299755	0.00112749	25.8136	174.382	0	0	0
XINGU	Macrobacia do Alto Xingu	6120442670	1	0	1.07976e+08	0	5.60199e-07	0	0	158460	0.173659	0.000708066	25.1834	165.824	0	0	0
XINGU	Macrobacia do Rio Fresco	6120443240	1	0	1.69926e+08	0	0	0	0	279740	0.22882	0.000955699	24.8469	164.126	0	0	0
XINGU	Macrobacia do Rio Fresco	6120443550	1	0	2.18079e+08	0	0	0	0	395530	0.292486	0.00125866	24.7545	163.681	0	0	0
XINGU	Macrobacia do Rio Iriri	6120443660	1	0	1.92002e+08	0	0	0	0	355490	0.277268	0.00101401	25.8432	166.622	0	0	0
XINGU	Macrobacia do Rio Iriri	6120443930	1	0	1.84974e+08	0	0	0	0	337260	0.269798	0.000989438	25.6276	169.208	0	0	0
XINGU	Macrobacia do Alto Xingu	6120443940	1	0	1.14875e+08	0	0	0	0	195380	0.224061	0.000810866	25.5683	167.876	0	0	0
XINGU	Macrobacia do Alto Xingu	6120444020	1	0	1.36438e+08	0	0	0	0	226950	0.21711	0.000824157	25.5726	167.327	0	0	0
XINGU	Macrobacia do Rio Iriri	6120445420	1	0	1.88332e+08	0	0	0	0	484260	0.367063	0.00105659	25.2946	184.494	0	0	0
XINGU	Macrobacia do Rio Iriri	6120445430	1	0	1.81138e+08	0	0	0	0	335790	0.27047	0.000997395	25.5821	169.388	0	0	0
XINGU	Macrobacia do Alto Xingu	6120445440	1	0	1.62306e+08	0	0	0	0	291260	0.238958	0.000861935	25.5893	168.771	0	0	0
XINGU	Macrobacia do Alto Xingu	6120445890	1	0	2.38668e+08	0	0	0	0	463860	0.281939	0.00106118	25.5529	168.572	0	0	0
XINGU	Macrobacia do Rio Fresco	6120445900	1	0	1.21058e+08	0	1.42761e-07	0	0	165180	0.157301	0.000662585	25.3195	163.243	0	0	0
XINGU	Macrobacia do Alto Xingu	6120446220	1	0	1.49399e+08	0	0	0	0	256230	0.225906	0.00079139	25.3647	169.489	0	0	0
XINGU	Macrobacia do Rio Iriri	6120446460	1	0	2.32698e+08	0	0	0	0	433170	0.26642	0.00094606	25.7977	165.57	0	0	0
XINGU	Macrobacia do Alto Xingu	6120446470	1	0	1.13673e+08	0	0	0	0	198830	0.209556	0.000751813	25.5045	169.556	0	0	0
XINGU	Macrobacia do Rio Iriri	6120446620	1	0	1.03194e+08	0	0	0	0	217260	0.272512	0.00108835	25.7476	167.767	0	0	0
XINGU	Macrobacia do Rio Fresco	6120446760	1	0	1.06089e+08	0	0	0	0	156880	0.196577	0.000803574	25.0364	164.834	0	0	0
XINGU	Macrobacia do Rio Iriri	6120446900	1	0	2.35418e+08	0	6.67436e-06	2.97315e-06	0	526290	0.329953	0.00111747	25.4319	183.222	0	0	0
XINGU	Macrobacia do Alto Xingu	6120446920	1	0	2.20726e+08	0	0	0	0	440920	0.282396	0.00109987	25.591	168.179	0	0	0
XINGU	Macrobacia do Rio Iriri	6120447740	1	0	2.23151e+08	0	0	0	0	444890	0.293985	0.00111051	25.8273	167.74	0	0	0
XINGU	Macrobacia do Rio Iriri	6120448000	1	0	2.09516e+08	0	4.0831e-06	1.48505e-06	0	452480	0.304836	0.000952386	25.3909	184.088	0	0	0
XINGU	Macrobacia do Rio Fresco	6120448330	1	0	2.18825e+08	0	0	0	0	352430	0.236328	0.00101093	24.9346	165.501	0	0	0
XINGU	Macrobacia do Rio Fresco	6120448340	1	0	1.13435e+08	0	1.06648e-06	0	0	167210	0.180348	0.000777437	24.9056	164.682	0	0	0
XINGU	Macrobacia do Rio Iriri	6120448720	1	0	1.84641e+08	0	0	0	0	331410	0.252566	0.000900607	25.3658	170.588	0	0	0
XINGU	Macrobacia do Rio Iriri	6120448870	1	0	1.04788e+08	0	0	0	0	182720	0.213896	0.000770642	25.5393	170.535	0	0	0
XINGU	Macrobacia do Rio Iriri	6120449150	1	0	2.03878e+08	0	9.40924e-06	1.94966e-06	0	508590	0.33866	0.000926331	25.3744	184.98	0	0	0
XINGU	Macrobacia do Rio Iriri	6120449490	1	0	1.19087e+08	0	0	0	0	203370	0.202459	0.000696608	25.9068	171.625	0	0	0
XINGU	Macrobacia do Alto Xingu	6120449810	1	0	1.11286e+08	0	0	0	0	199280	0.239081	0.000943087	25.5083	167.533	0	0	0
XINGU	Macrobacia do Alto Xingu	6120449820	1	0	2.35591e+08	0	1.61386e-06	0	0	399480	0.237276	0.000997297	25.4447	166.054	0	0	0
XINGU	Macrobacia do Rio Fresco	6120449990	1	0	1.1479e+08	0	0	0	0	162840	0.174509	0.000740574	25.1031	164.021	0	0	0
XINGU	Macrobacia do Rio Iriri	6120450060	1	0	1.00859e+08	0	2.22758e-06	1.71352e-07	0	172840	0.192374	0.000638161	25.3662	177.409	0	0	0
XINGU	Macrobacia do Rio Fresco	6120450100	1	0	1.53056e+08	0	0	0	0	242700	0.215534	0.000970946	25.1316	163.548	0	0	0
XINGU	Macrobacia do Rio Iriri	6120450280	1	0	2.17533e+08	0	0	0	0	394590	0.260511	0.000933729	25.7704	170.544	0	0	0
XINGU	Macrobacia do Rio Iriri	6120451510	1	0	1.07615e+08	0	0	0	0	176200	0.199728	0.000714749	25.8223	168.406	0	0	0
XINGU	Macrobacia do Rio Iriri	6120451650	1	0	1.57244e+08	0	0	0	0	279050	0.253349	0.000919603	25.8505	169.887	0	0	0
XINGU	Macrobacia do Alto Xingu	6120451850	1	0	1.75331e+08	0	0	0	0	327730	0.250191	0.00089593	25.5747	169.826	0	0	0
XINGU	Macrobacia do Rio Fresco	6120452440	1	0	1.0147e+08	0	0	0	0	136080	0.141512	0.000606955	24.9841	162.167	0	0	0
XINGU	Macrobacia do Alto Xingu	6120452650	1	0	1.08036e+08	0	0	0	0	188770	0.232399	0.000988914	25.4782	165.522	0	0	0
XINGU	Macrobacia do Rio Iriri	6120454470	1	0	1.90944e+08	0	0	0	0	356660	0.276594	0.00101287	25.8482	172.074	0	0	0
XINGU	Macrobacia do Rio Iriri	6120454480	1	0	1.28034e+08	0	6.74914e-08	0	0	226380	0.228377	0.000829723	25.8375	172.103	0	0	0
XINGU	Macrobacia do Alto Xingu	6120454490	1	0	2.35849e+08	0	0	0	0	465030	0.29651	0.00114758	25.4562	168.821	0	0	0
XINGU	Macrobacia do Alto Xingu	6120454970	1	0	2.42193e+08	0	0	0	0	481250	0.299148	0.00107182	25.639	170.832	0	0	0
XINGU	Macrobacia do Alto Xingu	6120455380	1	0	2.16801e+08	0	0	0	0	447270	0.303304	0.00112069	25.6002	170.131	0	0	0
XINGU	Macrobacia do Alto Xingu	6120455570	1	0	1.24919e+08	0	0	0	0	252720	0.276575	0.00101064	25.6376	170.896	0	0	0
XINGU	Macrobacia do Rio Iriri	6120455930	1	0	9.99099e+07	0	0	0	0	156030	0.162732	0.000575182	25.7181	171.302	0	0	0
XINGU	Macrobacia do Rio Iriri	6120456130	1	0	1.30777e+08	0	0	0	0	223010	0.215017	0.000772694	25.8874	172.913	0	0	0
XINGU	Macrobacia do Alto Xingu	6120456430	1	0	1.2858e+08	0	0	0	0	206430	0.20265	0.000822716	25.5093	165.8	0	0	0
XINGU	Macrobacia do Alto Xingu	6120456920	1	0	1.5278e+08	0	0	0	0	285360	0.23244	0.000821674	25.6407	170.166	0	0	0
XINGU	Macrobacia do Rio Iriri	6120457030	1	0	1.11693e+08	0	0	0	0	193440	0.219624	0.000784221	25.8843	175.592	0	0	0
XINGU	Macrobacia do Rio Iriri	6120457040	1	0	1.92716e+08	0	0	0	0	357960	0.278355	0.00101146	25.9114	172.622	0	0	0
XINGU	Macrobacia do Rio Iriri	6120457050	1	0	1.16576e+08	0	0	0	0	192420	0.207541	0.000743754	25.8946	171.194	0	0	0
XINGU	Macrobacia do Rio Iriri	6120457210	1	0	1.21011e+08	0	0	0	0	211660	0.238089	0.000867082	25.9057	171.979	0	0	0
XINGU	Macrobacia do Rio Iriri	6120457970	1	0	1.0108e+08	0	0	0	0	174590	0.192915	0.000695684	25.761	172.912	0	0	0
XINGU	Macrobacia do Rio Iriri	6120458050	1	0	1.42899e+08	0	0	0	0	232420	0.198412	0.000719665	25.9062	173.15	0	0	0
XINGU	Macrobacia do Rio Iriri	6120458060	1	0	1.21907e+08	0	0	0	0	192320	0.197468	0.000692135	25.8731	172.04	0	0	0
XINGU	Macrobacia do Alto Xingu	6120458180	1	0	1.59201e+08	0	4.17945e-06	2.17114e-07	0	259580	0.23528	0.00102327	25.3797	166.172	0	0	0
XINGU	Macrobacia do Alto Xingu	6120458340	1	0	1.09084e+08	0	0	0	0	195740	0.239353	0.000960476	25.4786	167.627	0	0	0
XINGU	Macrobacia do Rio Iriri	6120458410	1	0	1.27699e+08	0	0	0	0	247420	0.275491	0.00107009	25.8992	172.844	0	0	0
XINGU	Macrobacia do Alto Xingu	6120458420	1	0	2.03543e+08	0	0	0	0	377920	0.250794	0.00100981	25.5141	167.939	0	0	0
XINGU	Macrobacia do Rio Iriri	6120458540	1	0	2.20106e+08	0	0	0	0	445600	0.316302	0.00121385	25.9119	175.515	0	0	0
XINGU	Macrobacia do Alto Xingu	6120458830	1	0	1.4971e+08	0	0	0	0	277230	0.230513	0.000980596	25.5454	167.234	0	0	0
XINGU	Macrobacia do Rio Iriri	6120458900	1	0	1.62042e+08	0	0	0	0	297510	0.244503	0.000856173	25.622	172.249	0	0	0
XINGU	Macrobacia do Rio Iriri	6120459020	1	0	1.82584e+08	0	0	0	0	321990	0.206572	0.000789251	25.1108	181.922	0	0	0
XINGU	Macrobacia do Rio Iriri	6120459270	1	0	1.08155e+08	0	0	1.59793e-07	0	187350	0.195831	0.000725633	25.3415	183.331	0	0	0
XINGU	Macrobacia do Alto Xingu	6120459280	1	0	1.03462e+08	0	0	0	0	174360	0.210192	0.000867927	25.5008	166.907	0	0	0
XINGU	Macrobacia do Rio Iriri	6120459880	1	0	1.30037e+08	0	0	0	0	249830	0.247352	0.000884521	25.6159	172.558	0	0	0
XINGU	Macrobacia do Rio Iriri	6120460350	1	0	1.02768e+08	0	0	0	0	178080	0.222889	0.000765776	25.9693	179.575	0	0	0
XINGU	Macrobacia do Rio Iriri	6120460490	1	0	1.0299e+08	0	0	0	0	183880	0.212138	0.00073536	25.6748	173.588	0	0	0
XINGU	Macrobacia do Rio Iriri	6120460500	1	0	2.1665e+08	0	5.1851e-07	0	0	454130	0.31698	0.00114049	25.6259	173.285	0	0	0
XINGU	Macrobacia do Rio Iriri	6120460990	1	0	1.25467e+08	0	0	0	0	217760	0.210769	0.000799514	26.0048	178.405	0	0	0
XINGU	Macrobacia do Rio Iriri	6120461230	1	0	1.64025e+08	0	0	0	0	304980	0.267922	0.000988368	25.9105	177.05	0	0	0
XINGU	Macrobacia do Alto Xingu	6120461240	1	0	1.2572e+08	0	0	0	0	183180	0.187477	0.000816147	25.1007	163.209	0	0	0
XINGU	Macrobacia do Rio Iriri	6120461320	1	0	1.33815e+08	0	0	0	0	231490	0.236572	0.000865664	25.9834	177.98	0	0	0
XINGU	Macrobacia do Alto Xingu	6120461340	1	0	1.35377e+08	0	0	6.38302e-08	0	196810	0.185717	0.000811979	25.1585	162.789	0	0	0
XINGU	Macrobacia do Alto Xingu	6120461450	1	0	1.0044e+08	0	0	0	0	150600	0.177749	0.00079663	25.4274	164.874	0	0	0
XINGU	Macrobacia do Rio Iriri	6120461690	1	0	2.2899e+08	0	0	0	0	419680	0.262929	0.000936924	25.8352	174.925	0	0	0
XINGU	Macrobacia do Rio Iriri	6120461890	1	0	1.19173e+08	0	0	0	0	224950	0.232381	0.000867829	25.8321	175.601	0	0	0
XINGU	Macrobacia do Alto Xingu	6120463890	1	0	2.43868e+08	0	0	4.6064e-07	0	440200	0.244893	0.00103354	25.6596	166.936	0	0	0
XINGU	Macrobacia do Alto Xingu	6120465460	1	0	1.96522e+08	0	0	0	0	420430	0.314939	0.00117649	25.7205	171.823	0	0	0
XINGU	Macrobacia do Rio Iriri	6120465620	1	0	1.56411e+08	0	0	0	0	329780	0.301807	0.00104757	25.6882	176.258	0	0	0
XINGU	Macrobacia do Alto Xingu	6120465900	1	0	2.47458e+08	0	0	0	0	486310	0.303823	0.00121059	25.4753	169.101	0	0	0
XINGU	Macrobacia do Rio Fresco	6120466250	1	0	1.03043e+08	0	0	0	0	141160	0.152487	0.00063996	24.9034	161.105	0	0	0
XINGU	Macrobacia do Rio Fresco	6120466360	1	0	1.45918e+08	0	0	0	0	245400	0.2463	0.000944867	24.865	159.933	0	0	0
XINGU	Macrobacia do Alto Xingu	6120468110	1	0	1.36688e+08	0	0	0	0	234030	0.219566	0.0008652	25.6937	168.621	0	0	0
XINGU	Macrobacia do Alto Xingu	6120468120	1	0	1.093e+08	0	0	0	0	159200	0.165622	0.000742476	25.542	163.535	0	0	0
XINGU	Macrobacia do Alto Xingu	6120468940	1	0	1.18784e+08	0	0	0	0	242230	0.264195	0.00094507	25.6746	174.296	0	0	0
XINGU	Macrobacia do Rio Iriri	6120469080	1	0	1.54329e+08	0	6.15911e-07	0	0	280290	0.252349	0.000927349	25.9476	182.372	0	0	0
XINGU	Macrobacia do Alto Xingu	6120469090	1	0	2.07275e+08	0	0	0	0	436590	0.303624	0.00105951	25.6933	175.316	0	0	0
XINGU	Macrobacia do Alto Xingu	6120469100	1	0	2.33496e+08	0	0	0	0	496200	0.296038	0.00109727	25.7467	173.166	0	0	0
XINGU	Macrobacia do Alto Xingu	6120469110	1	0	2.37711e+08	0	0	0	0	383470	0.228524	0.00102325	25.4423	162.552	0	0	0
XINGU	Macrobacia do Rio Iriri	6120469830	1	0	1.43403e+08	0	0	0	0	289230	0.285171	0.000948595	25.7751	178.522	0	0	0
XINGU	Macrobacia do Rio Iriri	6120469920	1	0	1.77848e+08	0	0	0	0	343870	0.301407	0.00113071	25.8726	186.111	0	0	0
XINGU	Macrobacia do Alto Xingu	6120469960	1	0	1.09336e+08	0	0	0	0	191370	0.242149	0.0010243	25.2742	161.198	0	0	0
XINGU	Macrobacia do Alto Xingu	6120470050	1	0	2.08301e+08	0	0	0	0	428440	0.293621	0.00105165	25.6943	174.408	0	0	0
XINGU	Macrobacia do Alto Xingu	6120470270	1	0	2.35727e+08	0	6.15846e-06	4.3989e-07	0	408930	0.272496	0.00119264	25.7858	165.502	0	0	0
XINGU	Macrobacia do Rio Iriri	6120470510	1	0	2.22065e+08	0	0	0	0	417770	0.300594	0.00110582	25.8383	184.543	0	0	0
XINGU	Macrobacia do Rio Iriri	6120470670	1	0	2.28888e+08	0	0	0	0	416380	0.283995	0.00100456	25.9665	187.106	0	0	0
XINGU	Macrobacia do Alto Xingu	6120471130	1	0	1.99124e+08	0	0	8.24523e-07	0	367400	0.239388	0.00105158	25.744	167.428	0	0	0
XINGU	Macrobacia do Alto Xingu	6120471390	1	0	1.29689e+08	0	2.13175e-06	2.13215e-06	0	230480	0.240398	0.000911947	25.8109	170.072	0	0	0
XINGU	Macrobacia do Rio Iriri	6120472680	1	0	2.21407e+08	0	0	0	0	506530	0.350688	0.00123321	25.723	179.375	0	0	0
XINGU	Macrobacia do Rio Iriri	6120472860	1	0	1.05121e+08	0	0	0	0	179690	0.214981	0.00075031	25.8239	181.085	0	0	0
XINGU	Macrobacia do Alto Xingu	6120473030	1	0	1.46523e+08	0	0	0	0	279870	0.23224	0.000760315	25.5879	177.957	0	0	0
XINGU	Macrobacia do Alto Xingu	6120473040	1	0	1.11723e+08	0	0	0	0	208920	0.217806	0.000728261	25.5639	177.248	0	0	0
XINGU	Macrobacia do Alto Xingu	6120473050	1	0	1.74797e+08	0	4.12159e-06	0	0	269410	0.216815	0.00093522	25.7149	165.975	0	0	0
XINGU	Macrobacia do Alto Xingu	6120473270	1	0	1.63706e+08	0	5.27846e-07	0	0	255870	0.222296	0.000977928	25.6876	164.018	0	0	0
XINGU	Macrobacia do Alto Xingu	6120473600	1	0	1.65468e+08	0	3.65558e-07	1.04445e-07	0	280330	0.244387	0.000888113	25.1457	160.034	0	0	0
XINGU	Macrobacia do Rio Iriri	6120475010	1	0	1.16403e+08	0	1.48469e-07	0	0	216390	0.232197	0.000758545	25.7322	183.041	0	0	0
XINGU	Macrobacia do Rio Iriri	6120475020	1	0	1.05734e+08	0	5.12876e-07	0	0	196240	0.223089	0.000719061	25.725	182.05	0	0	0
XINGU	Macrobacia do Alto Xingu	6120477480	1	0	1.28755e+08	0	0	0	0	213090	0.227768	0.00105665	25.5302	162.889	0	0	0
XINGU	Macrobacia do Alto Xingu	6120478720	1	0	1.93143e+08	0	2.68439e-07	1.56589e-06	0	362200	0.258727	0.000930042	25.7879	174.758	0	0	0
XINGU	Macrobacia do Alto Xingu	6120480520	1	0	2.14456e+08	0	0	0	0	463050	0.317119	0.00114394	25.6529	177.399	0	0	0
XINGU	Macrobacia do Alto Xingu	6120480530	1	0	1.65195e+08	0	7.84633e-07	6.17244e-06	0	277900	0.201288	0.000749787	25.7663	172.329	0	0	0
XINGU	Macrobacia do Alto Xingu	6120481830	1	0	1.21507e+08	0	0	1.42233e-07	0	191440	0.207491	0.000909663	25.8895	164.459	0	0	0
XINGU	Macrobacia do Alto Xingu	6120483540	1	0	2.09867e+08	0	0	0	0	362740	0.27434	0.00123093	25.6086	159.813	0	0	0
XINGU	Macrobacia do Alto Xingu	6120483670	1	0	1.82194e+08	9.91254e-06	0	0	0	280850	0.2129	0.000947176	25.9391	163.229	0	0	0
XINGU	Macrobacia do Alto Xingu	6120484430	1	0	1.97023e+08	0	1.92978e-06	1.89886e-06	0	421010	0.324755	0.00123326	25.8076	176.352	0	0	0
XINGU	Macrobacia do Alto Xingu	6120484660	1	0	1.86922e+08	0	9.24578e-07	9.24578e-08	0	273520	0.201492	0.000877489	26.0024	158.14	0	0	0
XINGU	Macrobacia do Alto Xingu	6120485050	1	0	1.32144e+08	0	0	0	0	242040	0.245736	0.000804103	25.6808	185.123	0	0	0
XINGU	Macrobacia do Alto Xingu	6120485070	1	0	1.05213e+08	0	4.68144e-06	2.46391e-07	0	152900	0.185795	0.000805613	26.0063	162.933	0	0	0
XINGU	Macrobacia do Alto Xingu	6120485680	1	0	1.60695e+08	0	4.4686e-05	5.049e-06	0	296070	0.242301	0.000820641	25.8764	179.31	0	0	0
XINGU	Macrobacia do Alto Xingu	6120485830	1	0	1.74533e+08	8.37579e-07	0	0	0	256300	0.201713	0.000800028	26.005	156.802	0	0	0
XINGU	Macrobacia do Alto Xingu	6120487840	1	0	1.00215e+08	0	8.62266e-08	0	0	159860	0.190173	0.000644294	25.8093	176.029	0	0	0
XINGU	Macrobacia do Alto Xingu	6120488810	1	0	1.41452e+08	0	0	0	0	268400	0.257809	0.000857343	25.7047	183.674	0	0	0
XINGU	Macrobacia do Alto Xingu	6120489840	1	0	2.28122e+08	0	2.27278e-07	1.71156e-06	0	451930	0.323134	0.00125935	25.8765	173.843	0	0	0
XINGU	Macrobacia do Alto Xingu	6120489850	1	0	1.65385e+08	0	6.26984e-07	3.03868e-07	0	282310	0.247791	0.000898795	25.9518	174.282	0	0	0
XINGU	Macrobacia do Alto Xingu	6120490030	1	0	1.53209e+08	0	8.46018e-07	1.69204e-07	0	259030	0.206729	0.000736453	25.6371	188.799	0	0	0
XINGU	Macrobacia do Alto Xingu	6120490320	1	0	1.24348e+08	0	0	0	0	249870	0.266587	0.00108949	25.5045	188.712	0	0	0
XINGU	Macrobacia do Alto Xingu	6120490330	1	0	1.17345e+08	0	2.57737e-06	1.98826e-06	0	190260	0.213455	0.000849936	26.0399	169.618	0	0	0
XINGU	Macrobacia do Alto Xingu	6120491020	1	0	1.26706e+08	0	4.02372e-06	7.50186e-07	0	224630	0.229769	0.000773184	25.8361	190.187	0	0	0
XINGU	Macrobacia do Alto Xingu	6120491230	1	0	2.32394e+08	0	4.46199e-07	2.97466e-07	0	458330	0.299033	0.0010643	25.7351	190.314	0	0	0
XINGU	Macrobacia do Alto Xingu	6120492730	1	0	1.41569e+08	0	4.88308e-07	0	0	274580	0.257553	0.000967425	25.6258	189.513	0	0	0
XINGU	Macrobacia do Alto Xingu	6120493140	1	0	1.11578e+08	0	0	0	0	190770	0.202013	0.000675151	25.7296	181.249	0	0	0
XINGU	Macrobacia do Alto Xingu	6120493190	1	0	1.0836e+08	0	4.38596e-06	0	0	191440	0.22021	0.000766802	25.6389	190.012	0	0	0
XINGU	Macrobacia do Alto Xingu	6120494320	1	0	1.26171e+08	0	8.90344e-07	1.36976e-07	0	224170	0.221078	0.000754743	25.6942	191.146	0	0	0
XINGU	Macrobacia do Alto Xingu	6120495420	1	0	1.6162e+08	2.53907e-06	2.44765e-05	4.17034e-06	0	267770	0.244505	0.000974081	26.1633	166.915	0	0	0
XINGU	Macrobacia do Alto Xingu	6120495560	1	0	1.18427e+08	0	2.31799e-05	5.32655e-06	0	218370	0.237029	0.000852354	25.7751	178.152	0	0	0
XINGU	Macrobacia do Alto Xingu	6120495570	1	0	1.32591e+08	0	0	2.73722e-06	0	220450	0.212461	0.000741675	25.7965	177.451	0	0	0
XINGU	Macrobacia do Alto Xingu	6120495780	1	0	1.37969e+08	0	4.63472e-06	1.57101e-06	0	217970	0.208818	0.000740625	25.9542	173.599	0	0	0
XINGU	Macrobacia do Alto Xingu	6120496430	1	0	2.17422e+08	0	3.00775e-05	2.26906e-06	0	400060	0.250967	0.000893141	25.7336	177.442	0	0	0
XINGU	Macrobacia do Alto Xingu	6120497370	1	0	1.64804e+08	0	0	0	0	307740	0.259147	0.000887714	25.6551	181.303	0	0	0
XINGU	Macrobacia do Alto Xingu	6120498160	1	0	1.4214e+08	0	1.64142e-06	3.64761e-07	0	216990	0.19882	0.000719417	25.972	171.741	0	0	0
XINGU	Macrobacia do Alto Xingu	6120498470	1	0	1.0648e+08	0	0	1.29844e-06	0	169000	0.207077	0.000776965	25.8437	169.363	0	0	0
XINGU	Macrobacia do Alto Xingu	6120499070	1	0	2.37917e+08	0	0	5.08482e-07	0	502050	0.340426	0.00123399	25.6037	180.95	0	0	0
XINGU	Macrobacia do Rio Manissauá-Miçu	6120499230	1	0	1.0648e+08	0	0	0	0	180410	0.215886	0.000873844	25.4738	183.747	0	0	0
XINGU	Macrobacia do Rio Manissauá-Miçu	6120499240	1	0	2.00605e+08	0	0	0	0	355650	0.242069	0.000918942	25.5184	185.185	0	0	0
XINGU	Macrobacia do Rio Manissauá-Miçu	6120501670	1	0	1.45487e+08	0	2.96975e-07	0	0	253450	0.22292	0.000773318	25.5201	183.807	0	0	0
XINGU	Macrobacia do Alto Xingu	6120501760	1	0	1.6416e+08	0	3.20307e-06	3.91001e-06	0	273490	0.239442	0.000943206	26.0378	166.318	0	0	0
XINGU	Macrobacia do Alto Xingu	6120502250	1	0	1.49145e+08	0	1.10083e-06	1.0381e-06	0	235650	0.22662	0.000884931	25.9005	160.22	0	0	0
XINGU	Macrobacia do Alto Xingu	6120502490	1	0	1.39128e+08	0	0	0	0	254490	0.235447	0.000812669	25.5391	181.834	0	0	0
XINGU	Macrobacia do Rio Manissauá-Miçu	6120503390	1	0	2.05946e+08	0	4.19584e-08	4.19584e-08	0	350840	0.243362	0.00103213	25.4366	178.953	0	0	0
XINGU	Macrobacia do Rio Manissauá-Miçu	6120503470	1	0	1.94886e+08	0	1.77359e-07	0	0	328020	0.236943	0.00101703	25.4208	176.17	0	0	0
XINGU	Macrobacia do Alto Xingu	6120503680	1	0	1.58727e+08	0	9.87535e-05	1.79654e-06	0	316260	0.285743	0.00103823	25.5962	178.791	0	0	0
XINGU	Macrobacia do Alto Xingu	6120504030	1	0	1.10213e+08	0	1.50196e-05	3.21457e-06	0	196240	0.221204	0.000808234	25.5929	173.478	0	0	0
XINGU	Macrobacia do Alto Xingu	6120505490	1	0	1.81425e+08	1.58904e-05	6.09657e-06	1.00498e-05	0	306870	0.24308	0.000883419	25.7871	172.911	0	0	0
XINGU	Macrobacia do Alto Xingu	6120506080	1	0	1.57367e+08	0	1.15313e-06	1.86697e-06	0	233770	0.189096	0.000752462	26.0757	154.471	0	0	0
XINGU	Macrobacia do Rio Manissauá-Miçu	6120506610	1	0	2.08202e+08	0	3.3203e-07	3.3203e-07	0	348520	0.239412	0.00100402	25.4467	172.479	0	0	0
XINGU	Macrobacia do Rio Manissauá-Miçu	6120506620	1	0	1.3429e+08	0	0	0	0	208420	0.185654	0.000764012	25.4676	173.594	0	0	0
XINGU	Macrobacia do Alto Xingu	6120508320	1	0	2.28805e+08	0	8.68629e-07	0	0	399220	0.289169	0.00119751	25.8429	156.632	0	0	0
XINGU	Macrobacia do Rio Manissauá-Miçu	6120509360	1	0	1.22942e+08	0	0	0	0	210020	0.218936	0.00076486	25.3504	171.486	0	0	0
XINGU	Macrobacia do Alto Xingu	6120509380	1	0	1.00743e+08	0	7.11931e-06	2.0586e-06	0	150380	0.180789	0.000675894	25.9403	168.063	0	0	0
XINGU	Macrobacia do Rio Manissauá-Miçu	6120509690	1	0	1.08711e+08	0	0	0	0	166800	0.190504	0.000724095	25.55	169.748	0	0	0
XINGU	Macrobacia do Rio Manissauá-Miçu	6120509900	1	0	1.47762e+08	0	1.92985e-06	0	0	247330	0.223548	0.00087591	25.498	167.31	0	0	0
XINGU	Macrobacia do Rio Manissauá-Miçu	6120510050	1	0	1.03292e+08	0	9.03376e-06	0	0	176570	0.213802	0.000731768	25.4516	175.081	0	0	0
XINGU	Macrobacia do Alto Xingu	6120510060	1	0	1.18008e+08	0	2.3432e-06	3.66125e-07	0	178070	0.198523	0.000803446	25.862	154.204	0	0	0
XINGU	Macrobacia do Rio Manissauá-Miçu	6120510170	1	0	1.57318e+08	0	0	1.09856e-07	0	318320	0.292797	0.00106154	25.4202	176.985	0	0	0
XINGU	Macrobacia do Rio Manissauá-Miçu	6120510270	1	0	1.06502e+08	0	0	0	0	172480	0.203942	0.000763599	25.5316	172.017	0	0	0
XINGU	Macrobacia do Alto Xingu	6120510380	1	0	1.11647e+08	0	7.73973e-07	1.00617e-06	0	158600	0.166879	0.000627774	25.7285	162.907	0	0	0
XINGU	Macrobacia do Xingu e do Rio Suiá-Miçu	6120511450	1	0	1.39107e+08	0	3.29787e-05	1.15327e-06	0	233220	0.216439	0.000774382	25.4889	170.059	0	0	0
XINGU	Macrobacia do Rio Manissauá-Miçu	6120511650	1	0	1.19295e+08	0	1.17658e-06	5.79484e-07	0	205930	0.229427	0.000838006	25.3281	163.35	0	0	0
XINGU	Macrobacia do Rio Manissauá-Miçu	6120511660	1	0	1.39074e+08	0	1.80582e-05	1.24267e-07	0	251150	0.249046	0.000893244	25.32	168.974	0	0	0
XINGU	Macrobacia do Rio Manissauá-Miçu	6120512740	1	0	1.08422e+08	0	5.57897e-07	2.39099e-07	0	167660	0.161022	0.00058504	25.4256	167.5	0	0	0
XINGU	Macrobacia do Rio Manissauá-Miçu	6120512870	1	0	1.49734e+08	0	0	0	0	278730	0.261701	0.000987303	25.2268	161.45	0	0	0
XINGU	Macrobacia do Alto Xingu	6120513390	1	0	1.50021e+08	0	1.15199e-06	2.87998e-07	0	205560	0.181271	0.000700572	25.9229	153.839	0	0	0
XINGU	Macrobacia do Alto Xingu	6120513450	1	0	1.77584e+08	0	1.16783e-06	6.81233e-07	0	251930	0.200028	0.00079129	25.8778	150.124	0	0	0
XINGU	Macrobacia do Rio Manissauá-Miçu	6120513520	1	0	1.97057e+08	9.51568e-06	3.9466e-07	2.19255e-07	0	369150	0.280807	0.00111245	25.4002	162.61	0	0	0
XINGU	Macrobacia do Rio Manissauá-Miçu	6120513540	1	0	1.11183e+08	0	4.35232e-06	0	0	198100	0.237511	0.000884132	25.1981	160.033	0	0	0
XINGU	Macrobacia do Alto Xingu	6120513880	1	0	2.36538e+08	2.05728e-05	7.30637e-07	3.28787e-07	0	368250	0.243107	0.00099838	25.9032	147.445	0	0	0
XINGU	Macrobacia do Rio Manissauá-Miçu	6120514660	1	0	1.94776e+08	0	1.06475e-06	0	0	336280	0.248519	0.0009483	25.3151	160.358	0	0	0
XINGU	Macrobacia do Alto Xingu	6120514670	1	0	1.14262e+08	0	6.05006e-07	0	0	174470	0.195157	0.000736881	25.6879	161.856	0	0	0
XINGU	Macrobacia do Rio Manissauá-Miçu	6120514770	1	0	1.39515e+08	0	1.85811e-06	4.95497e-07	0	245070	0.237834	0.000847981	25.3576	168.819	0	0	0
XINGU	Macrobacia do Rio Manissauá-Miçu	6120515260	1	0	1.1492e+08	0	0	0	0	186890	0.200177	0.000707324	25.2399	165.013	0	0	0
XINGU	Macrobacia do Rio Manissauá-Miçu	6120515490	1	0	2.29772e+08	0.000195728	7.52152e-08	2.25646e-07	0	417010	0.286046	0.00107447	25.3078	157.382	0	0	0
XINGU	Macrobacia do Xingu e do Rio Suiá-Miçu	6120515740	1	0	1.73097e+08	0	8.93587e-06	2.49605e-07	0	310120	0.254153	0.000928716	25.3715	167.407	0	0	0
XINGU	Macrobacia do Rio Manissauá-Miçu	6120516940	1	0	1.5901e+08	0	3.26061e-07	0	0	281090	0.247458	0.000887647	25.2223	165.436	0	0	0
XINGU	Macrobacia do Rio Manissauá-Miçu	6120517120	1	0	1.37419e+08	0	2.32663e-06	6.28819e-08	0	230190	0.230683	0.000924454	25.2973	157.495	0	0	0
XINGU	Macrobacia do Rio Manissauá-Miçu	6120517200	1	0	1.50597e+08	0	3.44278e-07	0	0	248910	0.231694	0.000934341	25.2682	156.115	0	0	0
XINGU	Macrobacia do Rio Manissauá-Miçu	6120517220	1	0	1.09932e+08	5.47721e-05	0	7.86049e-08	0	174740	0.202369	0.000756055	25.3735	157.03	0	0	0
XINGU	Macrobacia do Xingu e do Rio Suiá-Miçu	6120517950	1	0	1.02233e+08	0	6.49377e-06	1.52144e-06	0	153440	0.182169	0.000675643	25.3346	160.225	0	0	0
XINGU	Macrobacia do Alto Xingu	6120517960	1	0	1.86025e+08	0	0	9.2759e-07	0	268620	0.196895	0.000818156	25.9035	143.372	0	0	0
XINGU	Macrobacia do Xingu e do Rio Suiá-Miçu	6120518410	1	0	1.17073e+08	0	3.94051e-06	2.9524e-07	0	201200	0.228583	0.000837876	25.2871	165.109	0	0	0
XINGU	Macrobacia do Rio Manissauá-Miçu	6120518670	1	0	1.26241e+08	0	0	2.738e-07	0	206810	0.193704	0.00072165	25.1187	157.125	0	0	0
XINGU	Macrobacia do Alto Xingu	6120518940	1	0	1.11251e+08	0	2.33019e-06	0	0	157610	0.171315	0.000714423	25.6865	152.449	0	0	0
XINGU	Macrobacia do Alto Xingu	6120519030	1	0	1.81746e+08	0	2.18709e-06	0	0	252620	0.175509	0.000732969	25.6508	148.413	0	0	0
XINGU	Macrobacia do Rio Manissauá-Miçu	6120519160	1	0	1.45977e+08	0	0	0	0	228220	0.215428	0.000851433	25.1177	154.121	0	0	0
XINGU	Macrobacia do Xingu e do Rio Suiá-Miçu	6120519180	1	0	1.7509e+08	0	2.41878e-07	1.97411e-07	0	285640	0.22654	0.000840246	25.2617	160.341	0	0	0
XINGU	Macrobacia do Alto Xingu	6120519190	1	0	1.76908e+08	0	9.34436e-07	9.63387e-07	0	304750	0.264991	0.00111582	25.5836	154.547	0	0	0
XINGU	Macrobacia do Rio Manissauá-Miçu	6120519290	1	0	2.0573e+08	0	0	0	0	350710	0.251082	0.00101835	25.0716	153.859	0	0	0
XINGU	Macrobacia do Xingu e do Rio Suiá-Miçu	6120519670	1	0	1.41368e+08	0	7.94628e-07	6.11252e-08	0	237980	0.232591	0.000887179	25.2158	159.111	0	0	0
XINGU	Macrobacia do Xingu e do Rio Suiá-Miçu	6120519800	1	0	1.24075e+08	0	1.25361e-06	7.66092e-07	0	189390	0.193822	0.000747376	25.4401	158.347	0	0	0
XINGU	Macrobacia do Rio Manissauá-Miçu	6120520290	1	0	1.99786e+08	0	9.08294e-07	6.05529e-07	0	351280	0.261674	0.000986942	25.0587	155.335	0	0	0
XINGU	Macrobacia do Rio Manissauá-Miçu	6120520300	1	0	2.00345e+08	0	3.99781e-06	1.16455e-06	0	361600	0.272387	0.000997869	25.2431	163.97	0	0	0
XINGU	Macrobacia do Alto Xingu	6120520770	1	0	2.01643e+08	0	3.1003e-06	8.9993e-07	0	284320	0.205856	0.000852928	25.951	141.297	0	0	0
XINGU	Macrobacia do Rio Manissauá-Miçu	6120520850	1	0	1.73053e+08	0	7.24379e-06	6.99071e-07	0	288780	0.234227	0.000859227	25.0685	159.468	0	0	0
XINGU	Macrobacia do Xingu e do Rio Suiá-Miçu	6120520860	1	0	1.45245e+08	0	1.1571e-05	2.97469e-07	0	261790	0.252	0.000950881	25.2372	163.417	0	0	0
XINGU	Macrobacia do Xingu e do Rio Suiá-Miçu	6120521000	1	0	1.0357e+08	6.84028e-05	4.17164e-07	1.66866e-07	0	147430	0.183382	0.000790455	25.6981	146.446	0	0	0
XINGU	Macrobacia do Rio Manissauá-Miçu	6120521170	1	0	1.91478e+08	0	6.76932e-07	2.70773e-07	0	334310	0.264671	0.00105855	25.0721	153.799	0	0	0
XINGU	Macrobacia do Xingu e do Rio Suiá-Miçu	6120521190	1	0	1.073e+08	0	1.28853e-06	0	0	148070	0.184602	0.000781452	25.7096	144.706	0	0	0
XINGU	Macrobacia do Xingu e do Rio Suiá-Miçu	6120521440	1	0	2.31682e+08	0	2.13343e-05	1.102e-06	0	385750	0.268389	0.00107366	25.2653	153.364	0	0	0
XINGU	Macrobacia do Xingu e do Rio Suiá-Miçu	6120521670	1	0	2.12535e+08	0	6.52522e-05	3.25261e-07	0	399780	0.298877	0.00113554	25.1527	161.559	0	0	0
XINGU	Macrobacia do Xingu e do Rio Suiá-Miçu	6120521750	1	0	1.3042e+08	0	7.3506e-06	2.65025e-06	0	210920	0.213081	0.000806609	25.1753	157.975	0	0	0
XINGU	Macrobacia do Rio Manissauá-Miçu	6120521980	1	0	1.1571e+08	0	0	0	0	184240	0.207897	0.000770365	25.0243	158.139	0	0	0
XINGU	Macrobacia do Rio Manissauá-Miçu	6120522360	1	0	1.09932e+08	0	1.02187e-06	1.57494e-06	0	173870	0.188716	0.000693293	25.1916	162.872	0	0	0
XINGU	Macrobacia do Rio Manissauá-Miçu	6120522460	1	0	1.63697e+08	0	2.85054e-06	1.53084e-06	0	272540	0.227666	0.000851397	25.0644	159.707	0	0	0
XINGU	Macrobacia do Xingu e do Rio Suiá-Miçu	6120522500	1	0	1.00387e+08	0	1.97982e-06	1.37726e-06	0	139440	0.169973	0.000659511	25.4294	154.796	0	0	0
XINGU	Macrobacia do Xingu e do Rio Suiá-Miçu	6120523090	1	0	1.33448e+08	0	6.2536e-05	0	0	224860	0.236738	0.00091468	25.1336	156.634	0	0	0
XINGU	Macrobacia do Xingu e do Rio Suiá-Miçu	6120523370	1	0	1.79089e+08	0	1.31122e-05	2.89504e-06	0	271530	0.213394	0.000867924	25.5465	154.028	0	0	0
XINGU	Macrobacia do Xingu e do Rio Suiá-Miçu	6120523670	1	0	1.56632e+08	0	4.72291e-05	3.84553e-06	0	264270	0.236504	0.000947862	25.1257	155.092	0	0	0
XINGU	Macrobacia do Xingu e do Rio Suiá-Miçu	6120523790	1	0	1.03929e+08	0	4.90463e-05	7.86684e-06	0	137440	0.155843	0.000663302	25.4137	149.715	0	0	0
XINGU	Macrobacia do Xingu e do Rio Suiá-Miçu	6120524470	1	0	1.02212e+08	0	0	0	0	147520	0.157809	0.00057758	25.0709	159.155	0	0	0
XINGU	Macrobacia do Xingu e do Rio Suiá-Miçu	6120524580	1	0	1.44428e+08	0	0	0	0	246510	0.234502	0.000904437	24.9866	157.667	0	0	0
XINGU	Macrobacia do Alto Xingu	6120524660	1	0	2.19609e+08	0	3.18718e-06	1.49522e-06	0	302150	0.195645	0.000902966	25.9469	139.11	0	0	0
XINGU	Macrobacia do Rio Manissauá-Miçu	6120525030	1	0	1.08609e+08	0	0	0	0	163150	0.168281	0.000649479	24.95	152.984	0	0	0
XINGU	Macrobacia do Xingu e do Rio Suiá-Miçu	6120525160	1	0	1.1935e+08	0	7.03022e-06	9.18033e-07	0	152100	0.157232	0.000658866	25.5826	146.814	0	0	0
XINGU	Macrobacia do Xingu e do Rio Suiá-Miçu	6120525170	1	0	1.35152e+08	0	3.83126e-06	4.47558e-07	0	189840	0.186215	0.000821627	25.7113	141.211	0	0	0
XINGU	Macrobacia do Xingu e do Rio Suiá-Miçu	6120525270	1	0	1.49064e+08	0	1.29743e-05	2.84051e-06	0	208840	0.181622	0.000813691	25.7306	139.32	0	0	0
XINGU	Macrobacia do Xingu e do Rio Suiá-Miçu	6120525740	1	0	1.22136e+08	0	0.000117474	6.5798e-06	0	185190	0.174988	0.000687158	25.0984	155.549	0	0	0
XINGU	Macrobacia do Xingu e do Rio Suiá-Miçu	6120525750	1	0	1.39628e+08	0	0.000142981	3.4035e-06	0	197880	0.189216	0.000779198	25.235	149.557	0	0	0
XINGU	Macrobacia do Xingu e do Rio Suiá-Miçu	6120525760	1	0	1.6432e+08	0	3.23585e-05	3.3576e-06	0	223420	0.196231	0.000860821	25.4284	143.983	0	0	0
XINGU	Macrobacia do Rio Manissauá-Miçu	6120525860	1	0	1.33209e+08	0	2.52364e-06	1.23252e-06	0	236190	0.253609	0.00102057	25.0354	157.19	0	0	0
XINGU	Macrobacia do Xingu e do Rio Suiá-Miçu	6120526080	1	0	1.2259e+08	0	0.000342862	7.68326e-06	0	162040	0.155215	0.000676656	25.3557	148.354	0	0	0
XINGU	Macrobacia do Xingu e do Rio Suiá-Miçu	6120526100	1	0	1.66388e+08	0	9.97132e-06	1.55802e-06	0	247400	0.22732	0.00102182	25.7867	138.297	0	0	0
XINGU	Macrobacia do Xingu e do Rio Suiá-Miçu	6120526320	1	0	1.1912e+08	0	0	0	0	175400	0.182491	0.000719079	25.0513	153.367	0	0	0
XINGU	Macrobacia do Xingu e do Rio Suiá-Miçu	6120526440	1	0	1.24521e+08	0	0	0	0	175180	0.168906	0.000669544	25.0644	152.181	0	0	0
XINGU	Macrobacia do Xingu e do Rio Suiá-Miçu	6120526970	1	0	1.41959e+08	0	4.04516e-05	2.98268e-06	0	186890	0.186934	0.000832731	25.5492	142.133	0	0	0
XINGU	Macrobacia do Rio Manissauá-Miçu	6120527320	1	0	1.77665e+08	0	1.54482e-06	3.26384e-07	0	287150	0.236246	0.000951422	24.8697	153.269	0	0	0
XINGU	Macrobacia do Xingu e do Rio Suiá-Miçu	6120527740	1	0	1.0242e+08	0	2.02273e-05	7.59327e-07	0	143580	0.164974	0.000613008	24.9756	155.533	0	0	0
XINGU	Macrobacia do Xingu e do Rio Suiá-Miçu	6120527760	1	0	1.39969e+08	0	5.61467e-05	1.23472e-06	0	200120	0.190146	0.000765889	25.0594	150.325	0	0	0
XINGU	Macrobacia do Rio Manissauá-Miçu	6120528380	1	0	2.14384e+08	0	1.61228e-07	8.86752e-07	0	407480	0.295337	0.00124257	24.9371	151.066	0	0	0
XINGU	Macrobacia do Rio Manissauá-Miçu	6120529360	1	0	1.96184e+08	0	4.40461e-07	8.80923e-07	0	336500	0.26107	0.00103208	24.9154	152.882	0	0	0
XINGU	Macrobacia do Xingu e do Rio Suiá-Miçu	6120529370	1	0	1.76412e+08	0	0.000114771	5.68096e-06	0	314690	0.273841	0.00112737	25.0493	154.245	0	0	0
XINGU	Macrobacia do Xingu e do Rio Suiá-Miçu	6120530050	1	0	1.3714e+08	0	9.34149e-05	1.10897e-05	0	225470	0.229516	0.000947671	25.0054	152.802	0	0	0
XINGU	Macrobacia do Xingu e do Rio Suiá-Miçu	6120530200	1	0	1.79822e+08	0	0	0	0	305900	0.256525	0.00103171	24.8888	153.814	0	0	0
XINGU	Macrobacia do Rio Manissauá-Miçu	6120530310	1	0	1.83952e+08	0	0	0	0	306980	0.239439	0.000940561	24.9234	155.701	0	0	0
XINGU	Macrobacia do Xingu e do Rio Suiá-Miçu	6120530400	1	0	2.04272e+08	0	0	5.49929e-07	0	291500	0.227698	0.00102854	25.7166	136.491	0	0	0
XINGU	Macrobacia do Rio Manissauá-Miçu	6120531590	1	0	1.14485e+08	0.00028365	1.28314e-06	9.81226e-07	0	167870	0.177477	0.000680351	24.9481	155.188	0	0	0
XINGU	Macrobacia do Rio Manissauá-Miçu	6120532240	1	0	2.25096e+08	0	6.90998e-07	3.45499e-07	0	343440	0.203217	0.000850854	24.7587	150.126	0	0	0
XINGU	Macrobacia do Rio Manissauá-Miçu	6120532540	1	0	1.4364e+08	0	0	0	0	241640	0.230281	0.000938697	24.8181	150.443	0	0	0
XINGU	Macrobacia do Xingu e do Rio Suiá-Miçu	6120532560	1	0	1.63205e+08	0	1.40309e-05	5.77119e-06	0	211070	0.172099	0.00081593	25.7753	138.769	0	0	0
XINGU	Macrobacia do Xingu e do Rio Suiá-Miçu	6120532790	1	0	9.97099e+07	0	1.73326e-05	7.79968e-07	0	123420	0.153857	0.000737565	25.6933	139.088	0	0	0
XINGU	Macrobacia do Rio Manissauá-Miçu	6120532870	1	0	1.20058e+08	0	0	0	0	185030	0.196287	0.000756811	24.8052	156.466	0	0	0
XINGU	Macrobacia do Rio Manissauá-Miçu	6120532960	1	0	1.05939e+08	0	7.34109e-07	9.78811e-07	0	169190	0.203304	0.000805156	24.7873	155.871	0	0	0
XINGU	Macrobacia do Xingu e do Rio Suiá-Miçu	6120533060	1	0	1.08129e+08	0	9.08811e-05	1.26266e-05	0	136190	0.154784	0.000702169	25.4416	147.315	0	0	0
XINGU	Macrobacia do Xingu e do Rio Suiá-Miçu	6120533540	1	0	1.91926e+08	0	6.57344e-06	1.66587e-06	0	254360	0.191158	0.000886187	25.6412	141.523	0	0	0
XINGU	Macrobacia do Rio Manissauá-Miçu	6120534070	1	0	1.02461e+08	0	0	0	0	147490	0.176493	0.000736404	24.7353	149.025	0	0	0
XINGU	Macrobacia do Rio Manissauá-Miçu	6120534230	1	0	1.61458e+08	0	0	0	0	260070	0.227846	0.00097676	24.6571	148.237	0	0	0
XINGU	Macrobacia do Rio Ronuro	6120534240	1	0	1.32509e+08	0	0.000777443	3.65538e-06	0	204520	0.205623	0.000958439	24.8931	149.184	0	0	0
XINGU	Macrobacia do Rio Manissauá-Miçu	6120534600	1	0	2.24081e+08	0	4.40253e-07	2.69939e-07	0	400160	0.274553	0.00116516	24.7737	150.384	0	0	0
XINGU	Macrobacia do Rio Ronuro	6120534610	1	0	1.18702e+08	0	0	6.55172e-07	0	164140	0.158962	0.000657491	24.7847	151.852	0	0	0
XINGU	Macrobacia Nascentes do Xingu	6120534620	1	0	2.10014e+08	0	0.000838489	1.34135e-05	0	298420	0.197755	0.000897612	24.9181	147.538	0	0	0
XINGU	Macrobacia do Rio Ronuro	6120534720	1	0	1.2855e+08	0	0	0	0	188330	0.191876	0.000802512	24.7262	149.765	0	0	0
XINGU	Macrobacia Nascentes do Xingu	6120535220	1	0	2.29791e+08	0	0.000209178	4.66297e-06	0	336840	0.214998	0.000926614	24.9777	148.087	0	0	0
XINGU	Macrobacia do Xingu e do Rio Suiá-Miçu	6120535750	1	0	1.25662e+08	0	0.000135842	1.08649e-05	0	161510	0.155978	0.000742764	25.3672	144.841	0	0	0
XINGU	Macrobacia do Rio Ronuro	6120536070	1	0	1.65107e+08	0	0	1.60589e-07	0	256980	0.225905	0.000942415	24.7752	151.042	0	0	0
XINGU	Macrobacia do Xingu e do Rio Suiá-Miçu	6120536220	1	0	1.5815e+08	0	3.27834e-07	2.73195e-07	0	214180	0.191764	0.000893393	25.676	138.279	0	0	0
XINGU	Macrobacia do Rio Ronuro	6120536420	1	0	1.15652e+08	0	1.8779e-06	6.27576e-06	0	154180	0.167343	0.000766596	24.8173	146.862	0	0	0
XINGU	Macrobacia do Xingu e do Rio Suiá-Miçu	6120536670	1	0	1.0003e+08	0	0	0	0	125870	0.152912	0.000727269	25.0247	141.598	0	0	0
XINGU	Macrobacia do Xingu e do Rio Suiá-Miçu	6120536680	1	0	1.31814e+08	0	6.55556e-08	1.96667e-07	0	178360	0.17163	0.000841334	25.1676	143.617	0	0	0
XINGU	Macrobacia do Rio Manissauá-Miçu	6120536860	1	0	1.91707e+08	0	4.50749e-08	1.803e-07	0	308060	0.221194	0.000922007	24.5926	148.934	0	0	0
XINGU	Macrobacia do Xingu e do Rio Suiá-Miçu	6120536870	1	0	2.24554e+08	0	1.88174e-05	4.50232e-06	0	298020	0.183713	0.000866837	25.3003	141.217	0	0	0
XINGU	Macrobacia do Rio Manissauá-Miçu	6120536960	1	0	2.01644e+08	0	8.57073e-07	1.28561e-07	0	328830	0.219907	0.000882463	24.7621	154.337	0	0	0
XINGU	Macrobacia do Rio Manissauá-Miçu	6120537140	1	0	2.11613e+08	6.12521e-07	9.80033e-07	2.04174e-07	0	358800	0.246159	0.00100265	24.6881	154.31	0	0	0
XINGU	Macrobacia do Xingu e do Rio Suiá-Miçu	6120537330	1	0	1.71876e+08	0	9.09989e-06	5.07784e-06	0	241190	0.211389	0.000978444	25.7816	141.429	0	0	0
XINGU	Macrobacia Nascentes do Xingu	6120537490	1	0	1.22618e+08	0	0.000389667	3.31219e-06	0	172070	0.191748	0.000876577	24.979	146.477	0	0	0
XINGU	Macrobacia do Xingu e do Rio Suiá-Miçu	6120537500	1	0	1.58017e+08	0	6.56219e-07	0	0	201770	0.175472	0.000839683	25.5482	139.043	0	0	0
XINGU	Macrobacia Nascentes do Xingu	6120537700	1	0	1.06858e+08	0	0.00026148	6.14579e-06	0	136780	0.150205	0.00071395	24.9743	145.556	0	0	0
XINGU	Macrobacia do Xingu e do Rio Suiá-Miçu	6120537960	1	0	1.69465e+08	0	8.00559e-06	3.52028e-06	0	224740	0.193375	0.000882533	25.7267	141.275	0	0	0
XINGU	Macrobacia do Rio Manissauá-Miçu	6120538130	1	0	1.61317e+08	0	4.28532e-07	0	0	254620	0.201991	0.000838178	24.622	150.934	0	0	0
XINGU	Macrobacia do Xingu e do Rio Suiá-Miçu	6120539410	1	0	1.74161e+08	0	8.68062e-05	7.05426e-06	0	239120	0.194726	0.000922687	25.8145	143.147	0	0	0
XINGU	Macrobacia do Xingu e do Rio Suiá-Miçu	6120539710	1	0	1.70474e+08	0	2.16158e-05	1.23695e-05	0	242830	0.221941	0.00107037	25.7678	142.454	0	0	0
XINGU	Macrobacia do Rio Ronuro	6120540190	1	0	1.37881e+08	0	9.40072e-07	9.40072e-07	0	189540	0.159096	0.000714984	24.6322	146.821	0	0	0
XINGU	Macrobacia Nascentes do Xingu	6120540200	1	0	1.24838e+08	0	7.3197e-05	4.23247e-06	0	160010	0.160759	0.000761692	24.7814	145.21	0	0	0
XINGU	Macrobacia do Rio Manissauá-Miçu	6120540310	1	0	1.03707e+08	0	0	0	0	153260	0.178044	0.000740817	24.4771	149.085	0	0	0
XINGU	Macrobacia do Xingu e do Rio Suiá-Miçu	6120541470	1	0	1.07807e+08	0	7.71031e-07	6.28973e-07	0	129400	0.150997	0.00074147	25.1552	135.995	0	0	0
XINGU	Macrobacia do Xingu e do Rio Suiá-Miçu	6120541670	1	0	1.45224e+08	0	5.70605e-06	7.90634e-06	0	176410	0.149867	0.000723466	25.7501	141.48	0	0	0
XINGU	Macrobacia do Xingu e do Rio Suiá-Miçu	6120541790	1	0	1.17936e+08	0	1.32695e-05	5.0948e-06	0	145240	0.161478	0.000786059	25.7599	140.755	0	0	0
XINGU	Macrobacia Nascentes do Xingu	6120541950	1	0	1.84409e+08	0	3.04667e-05	1.82749e-06	0	240020	0.177814	0.00085709	25.027	139.112	0	0	0
XINGU	Macrobacia do Xingu e do Rio Suiá-Miçu	6120542290	1	0	2.42255e+08	0	2.19364e-05	3.99502e-06	0	311900	0.192052	0.000954237	25.5475	137.884	0	0	0
XINGU	Macrobacia do Rio Manissauá-Miçu	6120542340	1	0	1.00495e+08	0	4.81521e-06	0	0	158520	0.196467	0.000820161	24.4495	154.295	0	0	0
XINGU	Macrobacia do Rio Ronuro	6120542540	1	0	1.12254e+08	0	2.39404e-05	7.236e-06	0	145900	0.151241	0.000734737	24.6356	144.11	0	0	0
XINGU	Macrobacia do Xingu e do Rio Suiá-Miçu	6120543600	1	0	1.52665e+08	0	4.05326e-06	2.43305e-06	0	175490	0.141022	0.000694577	25.3519	137.51	0	0	0
XINGU	Macrobacia Nascentes do Xingu	6120543850	1	0	1.74116e+08	0	0.000322606	6.71816e-06	0	227610	0.182747	0.000913481	24.803	141.137	0	0	0
XINGU	Macrobacia do Xingu e do Rio Suiá-Miçu	6120544670	1	0	1.01587e+08	0	3.48753e-06	3.13987e-06	0	118640	0.140046	0.000723029	25.4236	135.37	0	0	0
XINGU	Macrobacia do Xingu e do Rio Suiá-Miçu	6120545560	1	0	1.93389e+08	4.83831e-06	1.66221e-05	1.3894e-05	0	256390	0.21353	0.00104468	25.7165	138.999	0	0	0
XINGU	Macrobacia do Rio Ronuro	6120545700	1	0	1.54912e+08	0	1.39453e-06	0	0	222570	0.174156	0.00074909	24.5303	148.524	0	0	0
XINGU	Macrobacia do Rio Ronuro	6120545710	1	0	1.89153e+08	0	1.16036e-05	5.2536e-06	0	262920	0.205401	0.000920524	24.5363	144.159	0	0	0
XINGU	Macrobacia do Rio Ronuro	6120546430	1	0	1.59082e+08	0	1.03206e-06	0	0	251220	0.224166	0.000964643	24.4785	149.06	0	0	0
XINGU	Macrobacia do Xingu e do Rio Suiá-Miçu	6120546440	1	0	2.39638e+08	0	4.40462e-05	1.41195e-05	0	320020	0.215327	0.00109322	25.6489	136.759	0	0	0
XINGU	Macrobacia do Rio Ronuro	6120547550	1	0	2.30561e+08	0	9.74451e-07	4.88948e-07	0	380680	0.258585	0.00119048	24.4158	144.536	0	0	0
XINGU	Macrobacia Nascentes do Xingu	6120547720	1	0	1.27132e+08	0	2.83728e-06	5.42272e-06	0	166890	0.162592	0.000798191	24.5787	141.985	0	0	0
XINGU	Macrobacia do Rio Manissauá-Miçu	6120549990	1	0	1.50811e+08	0	5.72981e-08	0	0	287290	0.27686	0.0012839	24.1042	153.45	0	0	0
XINGU	Macrobacia Nascentes do Xingu	6120550440	1	0	1.26182e+08	0	0.000633062	5.47855e-06	0	158720	0.15659	0.000832096	24.9331	137.141	0	0	0
XINGU	Macrobacia Nascentes do Xingu	6120550580	1	0	1.54903e+08	0	0	8.36764e-07	0	252450	0.236368	0.00124029	24.438	141.214	0	0	0
XINGU	Macrobacia Nascentes do Xingu	6120550600	1	0	1.18645e+08	0	1.55861e-05	1.83401e-05	0	148910	0.158619	0.000817387	24.9835	135.346	0	0	0
XINGU	Macrobacia Nascentes do Xingu	6120550760	1	0	1.0521e+08	0	0.000429682	2.15171e-05	0	139140	0.172955	0.000922133	24.6723	138.586	0	0	0
XINGU	Macrobacia Nascentes do Xingu	6120550780	1	0	1.32552e+08	0	0	0	0	187690	0.202787	0.0011186	24.6594	136.642	0	0	0
XINGU	Macrobacia Nascentes do Xingu	6120550790	1	0	1.97817e+08	0	0	8.73652e-07	0	268210	0.204724	0.00108301	24.6957	136.286	0	0	0
XINGU	Macrobacia Nascentes do Xingu	6120551280	1	0	1.64816e+08	0	3.50065e-06	1.83502e-06	0	217690	0.188667	0.000971074	25.0677	135.136	0	0	0
XINGU	Macrobacia do Xingu e do Rio Suiá-Miçu	6120551430	1	0	1.07647e+08	0	9.63282e-07	2.16738e-06	0	120480	0.133383	0.000704278	25.3151	135.859	0	0	0
XINGU	Macrobacia do Rio Manissauá-Miçu	6120551730	1	0	1.89978e+08	0	9.32443e-06	0	0	341890	0.259899	0.00110594	24.1571	157.358	0	0	0
XINGU	Macrobacia do Xingu e do Rio Suiá-Miçu	6120552400	1	0	2.09353e+08	0	1.52037e-05	5.53094e-06	0	272690	0.197569	0.00104894	25.1371	133.268	0	0	0
XINGU	Macrobacia do Rio Ronuro	6120552760	1	0	1.46622e+08	0	1.76805e-07	2.94676e-07	0	230960	0.218583	0.000947303	24.2847	149.196	0	0	0
XINGU	Macrobacia do Rio Ronuro	6120552770	1	0	1.71921e+08	0	1.55814e-06	1.50788e-07	0	284640	0.238579	0.00106703	24.2888	148.671	0	0	0
XINGU	Macrobacia Nascentes do Xingu	6120552930	1	0	1.89525e+08	0	1.34411e-05	7.80465e-06	0	254860	0.207239	0.00109915	25.0619	134.277	0	0	0
XINGU	Macrobacia Nascentes do Xingu	6120553090	1	0	2.36261e+08	0	0.000213054	2.71596e-05	0	345140	0.222321	0.00120354	24.6353	137.342	0	0	0
XINGU	Macrobacia do Xingu e do Rio Suiá-Miçu	6120553220	1	0	1.1589e+08	0	7.82918e-06	1.04389e-06	0	138060	0.142083	0.000778696	25.2774	132.724	0	0	0
XINGU	Macrobacia Nascentes do Xingu	6120554380	1	0	1.46936e+08	0	0.000609235	9.2532e-06	0	198790	0.183047	0.0009951	24.7899	134.835	0	0	0
XINGU	Macrobacia Nascentes do Xingu	6120555850	1	0	1.14909e+08	0	4.66242e-06	1.80481e-06	0	165750	0.181738	0.000967833	24.4183	138.449	0	0	0
XINGU	Macrobacia Nascentes do Xingu	6120555980	1	0	2.02613e+08	0	0	0	0	293490	0.215288	0.000982993	24.215	140.035	0	0	0
XINGU	Macrobacia do Rio Manissauá-Miçu	6120556650	1	0	1.63434e+08	0	2.1149e-06	5.28724e-08	0	274900	0.24267	0.00106757	24.0455	154.764	0	0	0
XINGU	Macrobacia do Rio Ronuro	6120556670	1	0	2.0727e+08	0	2.1679e-06	8.33806e-08	0	330600	0.234165	0.00104634	24.092	144.566	0	0	0
XINGU	Macrobacia Nascentes do Xingu	6120556680	1	0	2.32092e+08	0	1.20017e-05	7.81591e-06	0	324530	0.206474	0.00108305	24.6139	137.542	0	0	0
XINGU	Macrobacia do Rio Ronuro	6120557450	1	0	1.07773e+08	0	1.44323e-06	0	0	156180	0.17346	0.000755323	24.2937	149.641	0	0	0
XINGU	Macrobacia do Xingu e do Rio Suiá-Miçu	6120559120	1	0	1.44116e+08	0	4.7968e-05	0	0	173420	0.164791	0.000833971	25.0798	129.59	0	0	0
XINGU	Macrobacia do Rio Ronuro	6120559790	1	0	1.45511e+08	0	0	0	0	223730	0.209753	0.000930364	24.0738	145.167	0	0	0
XINGU	Macrobacia do Rio Ronuro	6120560450	1	0	1.12966e+08	0	0	0	0	156580	0.176434	0.000762091	24.0901	142.773	0	0	0
XINGU	Macrobacia Nascentes do Xingu	6120560470	1	0	1.46303e+08	0	9.92918e-06	6.49699e-06	0	196120	0.184341	0.000975343	24.6751	133.039	0	0	0
XINGU	Macrobacia Nascentes do Xingu	6120560950	1	0	1.45892e+08	0	5.92301e-06	0	0	207660	0.179428	0.000824369	24.0515	140.01	0	0	0
XINGU	Macrobacia Nascentes do Xingu	6120561060	1	0	2.10656e+08	0	9.59873e-06	1.84591e-06	0	316130	0.217759	0.000974707	24.097	140.767	0	0	0
XINGU	Macrobacia do Rio Ronuro	6120561130	1	0	1.18346e+08	0	2.47623e-07	0	0	170560	0.180453	0.000798739	24.0992	144.269	0	0	0
XINGU	Macrobacia do Xingu e do Rio Suiá-Miçu	6120562070	1	0	1.04897e+08	0	8.64263e-05	0	0	121640	0.133279	0.000644554	25.1049	129.404	0	0	0
XINGU	Macrobacia do Xingu e do Rio Suiá-Miçu	6120562160	1	0	2.13257e+08	0	7.88569e-05	0	0	294400	0.218618	0.000989491	25.1478	128.974	0	0	0
XINGU	Macrobacia Nascentes do Xingu	6120562260	1	0	1.64316e+08	0	1.06168e-05	1.99837e-06	0	196280	0.158707	0.000825316	24.9467	132.778	0	0	0
XINGU	Macrobacia Nascentes do Xingu	6120562850	1	0	1.05607e+08	0	1.14553e-06	9.00058e-07	0	123630	0.140168	0.000737874	24.9016	130.511	0	0	0
XINGU	Macrobacia Nascentes do Xingu	6120563510	1	0	2.29013e+08	0	1.69795e-06	2.11301e-06	0	349170	0.238213	0.00115829	24.3198	136.35	0	0	0
XINGU	Macrobacia do Rio Ronuro	6120564990	1	0	1.22864e+08	0	4.21987e-07	1.33629e-06	0	181170	0.202263	0.000861767	23.9356	142.519	0	0	0
XINGU	Macrobacia do Xingu e do Rio Suiá-Miçu	6120565000	1	0	1.6503e+08	0	5.22841e-05	0	0	224040	0.19322	0.000928303	24.9414	130.412	0	0	0
XINGU	Macrobacia do Xingu e do Rio Suiá-Miçu	6120565460	1	0	1.08343e+08	0	0.000123871	0	0	134200	0.152452	0.000654261	25.0513	129.346	0	0	0
XINGU	Macrobacia do Rio Ronuro	6120565910	1	0	1.76841e+08	0	1.37797e-05	2.98071e-06	0	267140	0.20962	0.000915136	23.8018	143.764	0	0	0
XINGU	Macrobacia Nascentes do Xingu	6120566460	1	0	1.5066e+08	0	5.73553e-07	0	0	199840	0.176456	0.000815582	24.487	135.82	0	0	0
XINGU	Macrobacia Nascentes do Xingu	6120566930	1	0	1.03343e+08	0	0.000166258	0	0	131050	0.159748	0.000741347	24.9215	130.391	0	0	0
XINGU	Macrobacia Nascentes do Xingu	6120568600	1	0	2.34007e+08	0	9.85023e-05	0	0	445750	0.313303	0.0014918	24.6255	129.957	0	0	0
XINGU	Macrobacia Nascentes do Xingu	6120568860	1	0	2.37283e+08	0	8.45242e-05	0	0	442960	0.302142	0.00140232	24.5768	130.368	0	0	0
XINGU	Macrobacia do Rio Ronuro	6120569160	1	0	1.17277e+08	0	1.10522e-06	0	0	182080	0.198232	0.000912026	23.6489	145.965	0	0	0
XINGU	Macrobacia Nascentes do Xingu	6120569240	1	0	1.28736e+08	0	3.35617e-07	0	0	205520	0.2194	0.000902656	24.0339	137.477	0	0	0
XINGU	Macrobacia do Rio Ronuro	6120569680	1	0	2.28594e+08	0	4.62847e-05	0	0	389610	0.263936	0.00124239	23.5756	148.931	0	0	0
XINGU	Macrobacia Nascentes do Xingu	6120570240	1	0	1.51275e+08	0	0.000105371	0	0	239510	0.229076	0.000986684	24.6936	129.099	0	0	0
XINGU	Macrobacia Nascentes do Xingu	6120571810	1	0	1.40102e+08	0	1.64679e-05	0	0	205270	0.189502	0.000784834	24.3081	135.946	0	0	0
XINGU	Macrobacia Nascentes do Xingu	6120572000	1	0	2.41087e+08	0	4.80446e-05	0	0	395100	0.248514	0.000953982	24.3213	135.529	0	0	0
XINGU	Macrobacia Nascentes do Xingu	6120572010	1	0	2.30236e+08	5.12537e-06	6.93587e-05	0	0	373680	0.25137	0.00102676	24.4627	131.954	0	0	0
XINGU	Macrobacia Nascentes do Xingu	6120572810	1	0	1.41393e+08	0	0.00018384	0	0	208660	0.199185	0.000766981	24.3824	132.763	0	0	0
XINGU	Macrobacia Nascentes do Xingu	6120572860	1	0	1.14413e+08	0	9.39543e-05	0	0	173210	0.199521	0.000784504	24.4384	131.234	0	0	0
XINGU	Macrobacia Nascentes do Xingu	6120573440	1	0	1.56556e+08	0	5.82312e-05	0	0	295740	0.265159	0.00105172	23.848	137.353	0	0	0
XINGU	Macrobacia Nascentes do Xingu	6120575560	1	0	1.31463e+08	0	1.50649e-05	0	0	219510	0.225019	0.000889632	24.3136	131.611	0	0	0
XINGU	Macrobacia Nascentes do Xingu	6120575570	1	0	1.21614e+08	0	0.000282468	0	0	188010	0.19991	0.000798922	24.6796	125.532	0	0	0
XINGU	Macrobacia Nascentes do Xingu	6120576440	1	0	2.14251e+08	0	0.000129798	0	0	505370	0.357726	0.00147886	23.8056	137.907	0	0	0
XINGU	Macrobacia Nascentes do Xingu	6120576800	1	0	1.46189e+08	0	2.28533e-05	0	0	287350	0.264642	0.0010763	24.2614	134.117	0	0	0
XINGU	Macrobacia Nascentes do Xingu	6120577710	1	0	1.5577e+08	0	0.000854953	0	0	290620	0.257639	0.000960881	24.1914	133.444	0	0	0
XINGU	Macrobacia Nascentes do Xingu	6120578250	1	0	1.9403e+08	0	2.11455e-05	0	0	402390	0.312329	0.00120173	23.687	142.43	0	0	0
XINGU	Macrobacia Nascentes do Xingu	6120578610	1	0	2.01278e+08	0	1.71726e-07	0	0	367040	0.268524	0.00107606	23.9841	130.93	0	0	0
XINGU	Macrobacia Nascentes do Xingu	6120579660	1	0	1.42628e+08	0	5.14977e-05	0	0	274920	0.267158	0.00104771	24.2473	133.019	0	0	0
XINGU	Macrobacia do Rio Ronuro	6120580180	1	0	1.78972e+08	0	3.417e-05	0	0	303610	0.230697	0.000930379	23.1474	143.573	0	0	0
XINGU	Macrobacia do Rio Ronuro	6120580230	1	0	1.80494e+08	0	7.47946e-05	0	0	339920	0.283537	0.00114899	23.1827	143.991	0	0	0
XINGU	Macrobacia Nascentes do Xingu	6120580240	1	0	1.00429e+08	0	0.000470614	0	0	176390	0.203963	0.000757644	24.1425	133.624	0	0	0
XINGU	Macrobacia do Rio Ronuro	6120580910	1	0	1.07026e+08	0	4.5914e-05	0	0	183590	0.219075	0.000849738	23.3624	144.791	0	0	0
XINGU	Macrobacia do Rio Ronuro	6120580990	1	0	1.23484e+08	0	2.13434e-05	0	0	224240	0.239163	0.000938753	23.3698	144.942	0	0	0
XINGU	Macrobacia do Rio Ronuro	6120581290	1	0	2.11706e+08	0	1.17552e-05	0	0	423300	0.30133	0.00116324	23.3047	145.586	0	0	0
XINGU	Macrobacia Nascentes do Xingu	6120582240	1	0	1.67775e+08	0	1.55002e-05	0	0	333080	0.2662	0.00100383	23.3252	145.931	0	0	0
XINGU	Macrobacia Nascentes do Xingu	6120582450	1	0	1.08692e+08	0	3.3864e-05	0	0	251490	0.288497	0.00117354	23.2574	146.788	0	0	0
XINGU	Macrobacia Nascentes do Xingu	6120583050	1	0	1.15287e+08	0	7.10025e-05	0	0	269030	0.305066	0.0012448	23.672	139.074	0	0	0
XINGU	Macrobacia Nascentes do Xingu	6120584640	1	0	1.45623e+08	0	3.6533e-05	0	0	319970	0.305079	0.00117061	23.0838	150.427	0	0	0
XINGU	Macrobacia Nascentes do Xingu	6120584780	1	0	1.45585e+08	0	7.16133e-06	0	0	284170	0.26539	0.000952147	23.1376	149.299	0	0	0
XINGU	Macrobacia Nascentes do Xingu	6120587200	1	0	1.17993e+08	0	8.64165e-06	0	0	185150	0.173891	0.000702506	23.9597	131.617	0	0	0
XINGU	Macrobacia Nascentes do Xingu	6120588330	1	0	1.70507e+08	0	6.42245e-05	0	0	435620	0.363392	0.00150897	23.4609	145.926	0	0	0
XINGU	Macrobacia Nascentes do Xingu	6120592620	1	0	2.07654e+08	0	1.00251e-05	0	0	399580	0.277484	0.000990258	23.3875	138.662	0	0	0
XINGU	Macrobacia Nascentes do Xingu	6120592760	1	0	1.5108e+08	0	3.36312e-05	0	0	293680	0.267584	0.000948237	23.1421	145.325	0	0	0
XINGU	Macrobacia Nascentes do Xingu	6120592770	1	0	2.2447e+08	0	9.64172e-05	0	0	415530	0.25911	0.000945786	23.242	139.608	0	0	0
XINGU	Macrobacia Nascentes do Xingu	6120594670	1	0	2.36468e+08	0	8.04138e-05	0	0	514360	0.315884	0.00113223	22.941	153.65	0	0	0
XINGU	Macrobacia Nascentes do Xingu	6120598480	1	0	1.57263e+08	0	0.000123198	0	0	320610	0.269605	0.000952733	22.5107	163.875	0	0	0
XINGU	Macrobacia Nascentes do Xingu	6120598570	1	0	1.48143e+08	0	0.000211328	0	0	302390	0.25144	0.000910528	22.3613	162.11	0	0	0
XINGU	Macrobacia do Baixo Xingu	6121056940	1	0	2.08611e+08	0	0.00165993	0.00444485	0	492670	0.304516	0.000969106	26.4539	186.893	0	0	0
XINGU	Macrobacia do Baixo Xingu	6121057960	1	0	1.3663e+08	0	0.00656033	0.00240989	0	260370	0.197649	0.000651505	26.5671	168.602	0	0	0
XINGU	Macrobacia do Baixo Xingu	6121058310	1	0	1.50623e+08	0	0.00672699	0.00155653	0	273810	0.196384	0.000686775	26.615	156.913	0	0	0
XINGU	Macrobacia do Baixo Xingu	6121059470	1	0	2.30027e+08	0	0.00141595	0.0020346	0	441630	0.232493	0.000772947	26.4051	157.045	0	0	0
XINGU	Macrobacia do Baixo Xingu	6121062540	1	0	1.76138e+08	0	1.28831e-07	3.42411e-05	0	438710	0.274956	0.000798678	26.1582	169.062	0	0	0
XINGU	Macrobacia do Baixo Xingu	6121063680	1	0	1.28454e+08	0	4.61889e-05	0.000408215	0	335800	0.305107	0.000817132	26.2052	179.69	0	0	0
XINGU	Macrobacia do Baixo Xingu	6121064270	1	0	2.1576e+08	0	2.75228e-05	0.000357518	0	554040	0.289764	0.000831823	26.18	170.575	0	0	0
XINGU	Macrobacia do Baixo Xingu	6121065070	1	0	1.3802e+08	0	0	0	0	355700	0.303278	0.000962676	25.9566	156.869	0	0	0
XINGU	Macrobacia do Baixo Xingu	6121065480	1	0	1.38765e+08	0	0	0	0	290900	0.245304	0.000794318	25.7609	147.679	0	0	0
XINGU	Macrobacia do Baixo Xingu	6121065650	1	0	2.24443e+08	0	0	3.85005e-07	0	650460	0.351278	0.00116994	25.908	160.836	0	0	0
XINGU	Macrobacia do Baixo Xingu	6121066550	1	0	1.69172e+08	0	0	0	0	415150	0.273925	0.000842312	25.8727	156.413	0	0	0
XINGU	Macrobacia do Baixo Xingu	6121066640	1	0	1.4562e+08	0	0	0	0	345110	0.297108	0.000901411	25.7871	151.752	0	0	0
XINGU	Macrobacia do Baixo Xingu	6121067120	1	0	1.67091e+08	0	0	0	0	414090	0.28262	0.000830424	25.9937	164.482	0	0	0
XINGU	Macrobacia do Baixo Xingu	6121067830	1	0	1.48215e+08	0	4.66413e-06	0.000197933	0	390500	0.288712	0.000789064	26.0917	177.257	0	0	0
XINGU	Macrobacia do Baixo Xingu	6121068040	1	0	2.06869e+08	0	0	0	0	441270	0.247721	0.000851956	25.4452	144.34	0	0	0
XINGU	Macrobacia do Baixo Xingu	6121068350	1	0	1.50321e+08	0	0	0	0	350210	0.257623	0.000792859	25.9547	162.251	0	0	0
XINGU	Macrobacia do Baixo Xingu	6121069250	1	0	1.57681e+08	0	0	0	0	302830	0.211686	0.000759844	25.3136	140.034	0	0	0
XINGU	Macrobacia do Baixo Xingu	6121069260	1	0	1.69163e+08	0	2.5541e-07	1.60909e-05	0	434470	0.289166	0.000765385	26.0332	179.403	0	0	0
XINGU	Macrobacia do Baixo Xingu	6121069800	1	0	1.97819e+08	0	0	0	0	445750	0.276038	0.000862151	26.1644	163.085	0	0	0
XINGU	Macrobacia do Baixo Xingu	6121069900	1	0	2.23951e+08	0	0	0	0	465650	0.254324	0.000814546	25.5568	144.536	0	0	0
XINGU	Macrobacia do Baixo Xingu	6121070120	1	0	1.47747e+08	0	0	0	0	333720	0.281311	0.000906561	25.9562	159.104	0	0	0
XINGU	Macrobacia do Baixo Xingu	6121071590	1	0	1.49135e+08	0	0	0	0	278470	0.207843	0.00069239	25.3031	139.818	0	0	0
XINGU	Macrobacia do Baixo Xingu	6121071680	1	0	1.76527e+08	2.31844e-05	0	0	0	396550	0.27589	0.000919578	26.0568	163.169	0	0	0
XINGU	Macrobacia do Baixo Xingu	6121071860	1	0	1.93057e+08	0	0	0	0	385020	0.244647	0.000808408	25.2956	141.69	0	0	0
XINGU	Macrobacia do Baixo Xingu	6121072010	1	0	1.60834e+08	0.000116296	0	0	0	368860	0.301643	0.000980343	25.677	158.097	0	0	0
XINGU	Macrobacia do Baixo Xingu	6121073180	1	0	1.50987e+08	0	0	0	0	350970	0.308092	0.00103811	25.455	151.054	0	0	0
XINGU	Macrobacia do Baixo Xingu	6121073380	1	0	1.32234e+08	0	0	0	0	272190	0.23837	0.000795994	25.5487	161.242	0	0	0
XINGU	Macrobacia do Baixo Xingu	6121073680	1	0	1.28334e+08	0.000153819	0	0	0	256370	0.226903	0.000715931	25.4437	157.607	0	0	0
XINGU	Macrobacia do Baixo Xingu	6121074440	1	0	1.88014e+08	0	5.05563e-07	0	0	477920	0.287297	0.000823889	25.5093	173.8	0	0	0
XINGU	Macrobacia do Baixo Xingu	6121074690	1	0	2.0317e+08	1.50563e-05	0	0	0	404960	0.248543	0.000908958	25.4001	141.77	0	0	0
XINGU	Macrobacia do Baixo Xingu	6121074700	1	0	1.49471e+08	0	0	0	0	300650	0.229672	0.000761927	25.2414	154.954	0	0	0
XINGU	Macrobacia do Baixo Xingu	6121075070	1	0	1.3096e+08	0	0	0	0	273320	0.24648	0.000827022	25.4837	162.123	0	0	0
XINGU	Macrobacia do Baixo Xingu	6121075620	1	0	2.15908e+08	0	4.80269e-07	0	0	443040	0.263671	0.000946307	25.0617	149.497	0	0	0
XINGU	Macrobacia do Baixo Xingu	6121076270	1	0	1.64646e+08	0	0	0	0	282010	0.206333	0.000788991	25.0084	142.211	0	0	0
XINGU	Macrobacia do Rio Iriri	6121077830	1	0	1.64458e+08	0	0	0	0	300190	0.224611	0.000898244	25.0642	144.142	0	0	0
XINGU	Macrobacia do Baixo Xingu	6121078160	1	0	1.57564e+08	0	0	0	0	295880	0.215026	0.000834463	25.0792	151.127	0	0	0
XINGU	Macrobacia do Rio Iriri	6121078800	1	0	1.73498e+08	0	0	0	0	316330	0.244612	0.00102512	25.1101	141.149	0	0	0
XINGU	Macrobacia do Rio Iriri	6121079320	1	0	1.57233e+08	0	0	0	0	281840	0.243298	0.0010679	25.1513	138.393	0	0	0
XINGU	Macrobacia do Baixo Xingu	6121080840	1	0	1.6682e+08	0	0	0	0	381280	0.257307	0.000928423	24.7845	175.064	0	0	0
XINGU	Macrobacia do Baixo Xingu	6121081440	1	0	1.82914e+08	0	0	0	0	435770	0.307612	0.00112536	24.7239	184.081	0	0	0
XINGU	Macrobacia do Rio Iriri	6121083740	1	0	1.45329e+08	0	0	0	0	234320	0.204929	0.000972402	25.056	141.509	0	0	0
XINGU	Macrobacia do Rio Iriri	6121084070	1	0	1.50878e+08	0	0	0	0	230210	0.182325	0.000875136	25.0791	139.928	0	0	0
XINGU	Macrobacia do Rio Iriri	6121084100	1	0	1.87223e+08	0	0	0	0	304320	0.206421	0.000923754	25.2517	139.559	0	0	0
XINGU	Macrobacia do Baixo Xingu	6121084110	1	0	2.12743e+08	0	2.0309e-07	0	0	413610	0.253251	0.00105058	24.6196	173.221	0	0	0
XINGU	Macrobacia do Médio Xingu	6121085430	1	0	1.46306e+08	0	0	0	0	309600	0.280242	0.00112983	24.5577	163.629	0	0	0
XINGU	Macrobacia do Médio Xingu	6121085570	1	0	1.86041e+08	0	0	0	0	358550	0.268738	0.00115049	24.8495	150.282	0	0	0
XINGU	Macrobacia do Rio Iriri	6121085620	1	0	1.27311e+08	0	0	0	0	231310	0.217613	0.000785443	24.7168	150.047	0	0	0
XINGU	Macrobacia do Rio Iriri	6121085730	1	0	1.55645e+08	0	0	0	0	271010	0.220051	0.000843944	24.9853	143.929	0	0	0
XINGU	Macrobacia do Rio Iriri	6121086050	1	0	1.65706e+08	0	0	0	0	297920	0.239289	0.00103529	25.051	141.967	0	0	0
XINGU	Macrobacia do Médio Xingu	6121086160	1	0	1.85957e+08	0	0	0	0	329580	0.215417	0.000929346	24.4743	167.113	0	0	0
XINGU	Macrobacia do Baixo Xingu	6121086680	1	0	2.25846e+08	0	0	0	0	507490	0.293391	0.00117713	25.0031	155.198	0	0	0
XINGU	Macrobacia do Rio Iriri	6121086710	1	0	2.64718e+08	0	0	0	0	520230	0.251283	0.000955939	25.2157	152.102	0	0	0
XINGU	Macrobacia do Rio Iriri	6121086990	1	0	1.77915e+08	0	0	0	0	292850	0.230917	0.0010967	25.1869	139.119	0	0	0
XINGU	Macrobacia do Baixo Xingu	6121087200	1	0	1.50733e+08	0	0	0	0	274350	0.225584	0.000978392	24.7146	162.809	0	0	0
XINGU	Macrobacia do Médio Xingu	6121087290	1	0	1.48012e+08	0	0	0	0	257510	0.211196	0.000889117	24.6587	158.328	0	0	0
XINGU	Macrobacia do Rio Iriri	6121087390	1	0	1.83819e+08	0	0	0	0	334050	0.212411	0.000822587	25.0869	161.034	0	0	0
XINGU	Macrobacia do Médio Xingu	6121087880	1	0	1.40281e+08	0	0	0	0	209320	0.171976	0.000840037	24.9394	137.929	0	0	0
XINGU	Macrobacia do Rio Iriri	6121088100	1	0	1.54762e+08	0	0	0	0	252000	0.191008	0.000854301	25.2851	143.836	0	0	0
XINGU	Macrobacia do Baixo Xingu	6121088260	1	0	1.34592e+08	0	0	0	0	268540	0.267807	0.00112865	24.885	153.344	0	0	0
XINGU	Macrobacia do Rio Iriri	6121089340	1	0	1.66609e+08	0	0	0	0	275850	0.191481	0.000771679	25.2822	162.512	0	0	0
XINGU	Macrobacia do Baixo Xingu	6121089350	1	0	1.98367e+08	0	0	0	0	333490	0.199811	0.00100205	24.7696	155.305	0	0	0
XINGU	Macrobacia do Rio Iriri	6121089640	1	0	1.71885e+08	0	0	0	0	328590	0.252153	0.000903093	25.4611	181.947	0	0	0
XINGU	Macrobacia do Rio Iriri	6121089690	1	0	1.63696e+08	0	0	0	0	263120	0.199449	0.000957259	25.1097	139.784	0	0	0
XINGU	Macrobacia do Baixo Xingu	6121090190	1	0	1.34991e+08	0	0	0	0	216300	0.176306	0.000886821	24.824	152.121	0	0	0
XINGU	Macrobacia do Rio Iriri	6121090830	1	0	1.82375e+08	0	0	0	5.971e-05	372090	0.255742	0.000961375	25.4451	185.283	0	0	0
XINGU	Macrobacia do Médio Xingu	6121091000	1	0	1.33025e+08	0	0	0	0	212200	0.196579	0.00096082	24.9463	138.606	0	0	0
XINGU	Macrobacia do Rio Iriri	6121091040	1	0	1.84145e+08	0	0	0	0	292090	0.201393	0.000940863	24.9626	141.203	0	0	0
XINGU	Macrobacia do Médio Xingu	6121091180	1	0	1.70489e+08	0	0	0	0	266290	0.176154	0.000867824	24.6856	140.041	0	0	0
XINGU	Macrobacia do Baixo Xingu	6121091710	1	0	1.71095e+08	0	0	0	0	278610	0.210735	0.00104105	24.8016	150.7	0	0	0
XINGU	Macrobacia do Baixo Xingu	6121092010	1	0	2.42969e+08	0	5.6904e-07	0	0	394660	0.199807	0.000930316	25.1399	151.169	0	0	0
XINGU	Macrobacia do Rio Iriri	6121092020	1	0	1.5392e+08	0	0	0	0	257830	0.203859	0.000888192	25.1745	152.183	0	0	0
XINGU	Macrobacia do Rio Iriri	6121092600	1	0	1.66486e+08	0	0	0	0	250870	0.170391	0.000790798	25.0552	141.492	0	0	0
XINGU	Macrobacia do Médio Xingu	6121092850	1	0	1.67563e+08	0	0	0	0	258550	0.17626	0.000845125	24.6216	149.46	0	0	0
XINGU	Macrobacia do Baixo Xingu	6121092860	1	0	1.60386e+08	0	0	0	0	254530	0.192044	0.000916096	25.0622	150.907	0	0	0
XINGU	Macrobacia do Baixo Xingu	6121093120	1	0	1.51813e+08	0	0	0	0	226970	0.174997	0.000829157	24.6745	150.189	0	0	0
XINGU	Macrobacia do Baixo Xingu	6121093130	1	0	1.87956e+08	0	0	0	0	312910	0.239155	0.00111394	25.0205	148.322	0	0	0
XINGU	Macrobacia do Rio Iriri	6121093220	1	0	1.77489e+08	0	0	0	0	303750	0.210759	0.000911167	25.2808	153.081	0	0	0
XINGU	Macrobacia do Rio Iriri	6121093260	1	0	1.49702e+08	0	0	0	0	234220	0.187315	0.00075617	25.1532	152.84	0	0	0
XINGU	Macrobacia do Rio Iriri	6121093420	1	0	1.5758e+08	0	0	0	0	265860	0.218555	0.00089488	25.1984	152.158	0	0	0
XINGU	Macrobacia do Rio Iriri	6121093470	1	0	1.65599e+08	0	0	0	0	245860	0.181144	0.000754248	25.4825	160.835	0	0	0
XINGU	Macrobacia do Rio Iriri	6121093890	1	0	1.41148e+08	0	0	0	0	229050	0.202724	0.000867005	25.5081	168.903	0	0	0
XINGU	Macrobacia do Rio Iriri	6121094470	1	0	1.80846e+08	0	0	0	0	321650	0.241471	0.000969873	25.5342	181.478	0	0	0
XINGU	Macrobacia do Médio Xingu	6121095010	1	0	1.56344e+08	0	0	0	0	237730	0.187175	0.000828484	24.8111	147.093	0	0	0
XINGU	Macrobacia do Rio Iriri	6121095110	1	0	2.15406e+08	0	0	0	0	366280	0.215174	0.000894148	25.2633	155.352	0	0	0
XINGU	Macrobacia do Rio Iriri	6121095630	1	0	2.5892e+08	0	0	0	0	475400	0.255968	0.00107624	24.97	150.243	0	0	0
XINGU	Macrobacia do Baixo Xingu	6121095730	1	0	1.33314e+08	0	0	0	0	183150	0.149566	0.00071469	25.1445	152.283	0	0	0
XINGU	Macrobacia do Rio Iriri	6121096030	1	0	3.07053e+08	0	0	0	3.41136e-05	653540	0.273039	0.000915745	25.6112	206.49	0	0	0
XINGU	Macrobacia do Rio Iriri	6121096140	1	0	1.78523e+08	0	0	0	0	290170	0.193473	0.000780662	25.2105	153.802	0	0	0
XINGU	Macrobacia do Médio Xingu	6121096760	1	0	1.66448e+08	0	0	0	0	261070	0.181227	0.000774238	25.056	150.389	0	0	0
XINGU	Macrobacia do Médio Xingu	6121096810	1	0	2.00993e+08	0	0	0	0	327550	0.209531	0.000942251	24.8072	148.63	0	0	0
XINGU	Macrobacia do Médio Xingu	6121096820	1	0	2.12883e+08	0	0	1.62365e-07	0	351200	0.207867	0.000947377	24.787	149.722	0	0	0
XINGU	Macrobacia do Rio Iriri	6121096860	1	0	1.58409e+08	0	0	0	0	250780	0.187666	0.000771527	24.9733	151.118	0	0	0
XINGU	Macrobacia do Médio Xingu	6121097150	1	0	1.7859e+08	0	0	1.93542e-07	0	299100	0.212775	0.00093227	25.0324	151.001	0	0	0
XINGU	Macrobacia do Rio Iriri	6121097290	1	0	1.68093e+08	0	0	0	0	271040	0.180117	0.000767454	25.4227	172.485	0	0	0
XINGU	Macrobacia do Baixo Xingu	6121097370	1	0	1.47746e+08	0	0	0	0	229930	0.187248	0.000874462	24.8993	150.387	0	0	0
XINGU	Macrobacia do Baixo Xingu	6121097640	1	0	1.93731e+08	0	0	5.35248e-07	0	299410	0.189843	0.000864814	24.8083	150.889	0	0	0
XINGU	Macrobacia do Rio Iriri	6121097800	1	0	1.61755e+08	0	0	0	0	260620	0.18847	0.000753468	25.3224	156.62	0	0	0
XINGU	Macrobacia do Rio Iriri	6121098250	1	0	1.57182e+08	0	0	0	0	267040	0.20965	0.000803571	25.0726	157.205	0	0	0
XINGU	Macrobacia do Médio Xingu	6121098640	1	0	2.06447e+08	0	0	4.18566e-08	0.000132805	347200	0.215582	0.000953469	24.6991	153.293	0	0	0
XINGU	Macrobacia do Médio Xingu	6121099220	1	0	1.91076e+08	0	0	0	0	327270	0.217444	0.000944746	24.7324	154.757	0	0	0
XINGU	Macrobacia do Baixo Xingu	6121099370	1	0	1.43353e+08	0	3.37563e-06	7.75464e-07	0	217110	0.182332	0.000857395	24.9964	154.176	0	0	0
XINGU	Macrobacia do Médio Xingu	6121099530	1	0	1.55861e+08	0	0	0	0	251510	0.195229	0.000823556	24.8477	155.842	0	0	0
XINGU	Macrobacia do Rio Iriri	6121100030	1	0	1.38722e+08	0	0	0	0	219040	0.17616	0.000701582	25.3877	176.283	0	0	0
XINGU	Macrobacia do Baixo Xingu	6121100240	1	0	1.6203e+08	0	0	0	0	230330	0.164065	0.00080663	24.712	154.305	0	0	0
XINGU	Macrobacia do Rio Iriri	6121100300	1	0	1.99537e+08	0	0	0	0	338420	0.207931	0.000792821	25.0157	157.597	0	0	0
XINGU	Macrobacia do Baixo Xingu	6121100640	1	0	1.6483e+08	0	9.43646e-07	1.0485e-07	0	257790	0.184072	0.000819386	24.8388	155.708	0	0	0
XINGU	Macrobacia do Baixo Xingu	6121100730	1	0	1.63937e+08	0	2.54409e-06	0	0	265710	0.192529	0.000827649	24.4425	155.657	0	0	0
XINGU	Macrobacia do Rio Iriri	6121100780	1	0	1.6582e+08	0	0	0	0	325450	0.236761	0.000786281	25.5348	193.732	0	0	0
XINGU	Macrobacia do Médio Xingu	6121100790	1	0	1.61307e+08	0	2.44998e-06	0	0	243100	0.155422	0.000661389	24.4453	156.443	0	0	0
XINGU	Macrobacia do Baixo Xingu	6121100950	1	0	1.6603e+08	0	0	0	0	271590	0.223808	0.000947233	24.6285	156.553	0	0	0
XINGU	Macrobacia do Médio Xingu	6121101040	1	0	2.19693e+08	0	0	0	0	373470	0.214649	0.000877805	25.023	158.168	0	0	0
XINGU	Macrobacia do Baixo Xingu	6121101340	1	0	1.96789e+08	0	7.46484e-07	0	3.22183e-06	319240	0.196131	0.000843961	24.355	156.546	0	0	0
XINGU	Macrobacia do Médio Xingu	6121101460	1	0	2.32158e+08	0	2.97768e-07	0	0	406990	0.226305	0.000971656	24.6422	156.878	0	0	0
XINGU	Macrobacia do Rio Iriri	6121101580	1	0	1.58107e+08	0	0	0	0	260850	0.219812	0.000859151	25.4709	173.791	0	0	0
XINGU	Macrobacia do Baixo Xingu	6121102090	1	0	1.66487e+08	0	0	0	0.000759935	251640	0.177881	0.000772592	24.7356	156.827	0	0	0
XINGU	Macrobacia do Médio Xingu	6121102500	1	0	1.38954e+08	0	0	0	0	219990	0.182463	0.000753217	24.5949	157.23	0	0	0
XINGU	Macrobacia do Baixo Xingu	6121102590	1	0	1.76252e+08	0	3.92219e-07	0	0	250760	0.167096	0.000766171	24.6615	156.632	0	0	0
XINGU	Macrobacia do Rio Iriri	6121102910	1	0	1.72077e+08	0	0	0	0	331100	0.230516	0.000789204	25.5433	190.599	0	0	0
XINGU	Macrobacia do Baixo Xingu	6121102920	1	0	1.90214e+08	0	1.272e-06	0	0.00456446	287560	0.179611	0.000784983	24.5582	157.63	0	0	0
XINGU	Macrobacia do Médio Xingu	6121103310	1	0	1.43351e+08	0	0	0	0	223620	0.194383	0.000779774	23.9562	158.537	0	0	0
XINGU	Macrobacia do Médio Xingu	6121103700	1	0	1.94867e+08	0	0	0	0	303490	0.181713	0.000732728	24.86	159.494	0	0	0
XINGU	Macrobacia do Médio Xingu	6121103820	1	0	1.4788e+08	0	0	0	0	226450	0.170055	0.000675202	24.9181	161.427	0	0	0
XINGU	Macrobacia do Médio Xingu	6121103890	1	0	1.56674e+08	0	7.16998e-07	0	0	254210	0.222348	0.000958829	24.2377	158.895	0	0	0
XINGU	Macrobacia do Rio Iriri	6121104090	1	0	1.32495e+08	0	2.087e-06	0	0	217450	0.201186	0.000740117	24.8171	162.223	0	0	0
XINGU	Macrobacia do Médio Xingu	6121104150	1	0	1.43556e+08	0	0	0	0	240310	0.221739	0.000893479	24.7355	161.281	0	0	0
XINGU	Macrobacia do Médio Xingu	6121104950	1	0	1.30729e+08	0	0	0	0	197340	0.162557	0.000630944	24.9002	162.108	0	0	0
XINGU	Macrobacia do Médio Xingu	6121105260	1	0	1.38751e+08	0	0	0	0	223250	0.218325	0.000914565	24.5585	159.773	0	0	0
XINGU	Macrobacia do Rio Iriri	6121105660	1	0	1.65752e+08	0	1.2512e-06	2.60666e-07	0	258910	0.167174	0.000651081	24.9137	163.447	0	0	0
XINGU	Macrobacia do Médio Xingu	6121106150	1	0	2.06499e+08	0	0	0	0.000248755	330010	0.198385	0.000771169	24.5738	162.926	0	0	0
XINGU	Macrobacia do Rio Iriri	6121106220	1	0	1.52019e+08	0	0	0	0	282950	0.227143	0.000760419	25.3688	189.69	0	0	0
XINGU	Macrobacia do Médio Xingu	6121106750	1	0	1.70433e+08	0	1.52104e-06	0	0.00232015	256820	0.176552	0.000668296	24.7528	164.848	0	0	0
XINGU	Macrobacia do Médio Xingu	6121106900	1	0	2.07143e+08	0	2.16923e-06	2.08579e-07	0	313050	0.178492	0.000686838	24.8057	163.711	0	0	0
XINGU	Macrobacia do Rio Iriri	6121107080	1	0	2.08825e+08	0	1.73796e-06	1.48968e-06	0	324500	0.185193	0.000716101	24.9604	164.954	0	0	0
XINGU	Macrobacia do Médio Xingu	6121107270	1	0	1.44558e+08	0	0	0	0.000170092	239720	0.212852	0.000821464	24.4414	164.627	0	0	0
XINGU	Macrobacia do Rio Iriri	6121107580	1	0	1.85392e+08	0	0	0	0	314460	0.222909	0.000853852	25.0901	168.927	0	0	0
XINGU	Macrobacia do Médio Xingu	6121107590	1	0	1.32681e+08	0	1.62818e-06	6.51272e-08	0	201740	0.178041	0.000689673	24.7736	165.26	0	0	0
XINGU	Macrobacia do Médio Xingu	6121107980	1	0	1.77677e+08	0	0	0	0.00285455	283690	0.203511	0.000773239	24.6107	165.165	0	0	0
XINGU	Macrobacia do Médio Xingu	6121108360	1	0	1.48921e+08	0	1.91483e-06	0	0	216010	0.158993	0.000645797	24.6845	162.824	0	0	0
XINGU	Macrobacia do Rio Iriri	6121108420	1	0	1.55532e+08	0	0	0	0	270720	0.194363	0.000716866	25.6031	186.109	0	0	0
XINGU	Macrobacia do Médio Xingu	6121108430	1	0	2.06236e+08	0	7.72094e-07	1.25698e-07	0	335080	0.209019	0.000816366	24.9353	165.145	0	0	0
XINGU	Macrobacia do Médio Xingu	6121108440	1	0	1.56307e+08	0	0	2.76417e-07	0	242070	0.186235	0.000710359	24.9834	164.428	0	0	0
XINGU	Macrobacia do Rio Iriri	6121109050	1	0	1.55455e+08	0	0	0	0	240640	0.167179	0.000660431	25.476	175.136	0	0	0
XINGU	Macrobacia do Rio Iriri	6121109390	1	0	1.65933e+08	0	1.45813e-06	4.68685e-07	0	248440	0.170395	0.000655437	24.8729	166.799	0	0	0
XINGU	Macrobacia do Rio Fresco	6121109820	1	0	1.97407e+08	1.97856e-05	1.22565e-06	0	0	289280	0.166192	0.000693885	24.8493	163.005	0	0	0
XINGU	Macrobacia do Rio Fresco	6121109830	1	0	1.41612e+08	0	0	0	0	195230	0.156323	0.000663942	24.86	163.181	0	0	0
XINGU	Macrobacia do Rio Iriri	6121109910	1	0	1.47355e+08	0	0	0	0	229180	0.182163	0.000703929	25.1275	167.824	0	0	0
XINGU	Macrobacia do Rio Iriri	6121110090	1	0	1.846e+08	0	0	0	0	293710	0.20523	0.000762541	25.0169	169.199	0	0	0
XINGU	Macrobacia do Rio Iriri	6121110540	1	0	1.67391e+08	0	1.18732e-06	5.16228e-08	0	257340	0.173471	0.000666939	25.1218	168.561	0	0	0
XINGU	Macrobacia do Rio Fresco	6121110660	1	0	1.48546e+08	0	3.49031e-07	0	0	224450	0.160735	0.000652045	24.7978	162.964	0	0	0
XINGU	Macrobacia do Rio Fresco	6121110840	1	0	1.92827e+08	0	0	0	0	327090	0.22141	0.000856759	24.7131	163.75	0	0	0
XINGU	Macrobacia do Rio Iriri	6121110910	1	0	2.16983e+08	0	0	0	0	357360	0.215466	0.000854807	25.5117	176.751	0	0	0
XINGU	Macrobacia do Rio Iriri	6121111990	1	0	1.55209e+08	0	0	0	0	250830	0.197743	0.00075276	25.5446	182.832	0	0	0
XINGU	Macrobacia do Rio Fresco	6121112080	1	0	1.56156e+08	0	0	0	0.00136119	234930	0.192198	0.000741905	24.9345	164.881	0	0	0
XINGU	Macrobacia do Médio Xingu	6121112200	1	0	1.64425e+08	0	0	0	0	292040	0.247932	0.000960081	24.5948	168.727	0	0	0
XINGU	Macrobacia do Rio Iriri	6121112280	1	0	2.16922e+08	0	9.56051e-07	0	0	394980	0.222034	0.000813512	25.6974	188.903	0	0	0
XINGU	Macrobacia do Rio Iriri	6121113250	1	0	1.4759e+08	0	0	0	0	212210	0.162989	0.00062644	25.4856	179.218	0	0	0
XINGU	Macrobacia do Rio Iriri	6121113310	1	0	1.82877e+08	0	0	0	0	289910	0.193395	0.000737134	25.3224	171.768	0	0	0
XINGU	Macrobacia do Médio Xingu	6121113720	1	0	2.17075e+08	0	0	0	0	330570	0.177993	0.000655716	24.6461	168.131	0	0	0
XINGU	Macrobacia do Rio Fresco	6121114500	1	0	1.32002e+08	0	1.27744e-06	1.30925e-07	0.00132364	182790	0.153023	0.000683401	24.6411	166.872	0	0	0
XINGU	Macrobacia do Alto Xingu	6121114930	1	0	1.54689e+08	0	0	0	0	244880	0.189758	0.000728391	24.9105	168.543	0	0	0
XINGU	Macrobacia do Alto Xingu	6121114940	1	0	1.68662e+08	0	1.17838e-06	0	0	273580	0.197759	0.000754193	24.1326	170.218	0	0	0
XINGU	Macrobacia do Rio Iriri	6121114990	1	0	1.82401e+08	0	0	0	0	289560	0.187315	0.000729966	25.5124	180.604	0	0	0
XINGU	Macrobacia do Médio Xingu	6121115000	1	0	2.2945e+08	0	0	0	0	388070	0.216353	0.000800188	24.5321	169.849	0	0	0
XINGU	Macrobacia do Rio Fresco	6121115130	1	0	1.32869e+08	6.54182e-05	1.04056e-06	0	0.00116369	209410	0.194852	0.000733029	24.953	165.825	0	0	0
XINGU	Macrobacia do Rio Iriri	6121115380	1	0	1.69343e+08	0	0	0	0	312770	0.228807	0.000823502	25.7686	186.166	0	0	0
XINGU	Macrobacia do Rio Iriri	6121115570	1	0	1.38267e+08	0	0	0	0	211500	0.161121	0.0006045	25.5004	183.861	0	0	0
XINGU	Macrobacia do Alto Xingu	6121116390	1	0	1.82136e+08	0	0	0	0	295010	0.199861	0.000780064	24.9868	169.42	0	0	0
XINGU	Macrobacia do Rio Iriri	6121116620	1	0	2.26985e+08	0	0	0	0	391790	0.214993	0.00081869	25.3974	181.951	0	0	0
XINGU	Macrobacia do Rio Iriri	6121116690	1	0	2.01788e+08	0	0	0	0	316790	0.197961	0.000753175	25.1798	171.932	0	0	0
XINGU	Macrobacia do Rio Iriri	6121116900	1	0	1.43767e+08	0	0	0	0	262200	0.229081	0.000769643	25.7287	187.194	0	0	0
XINGU	Macrobacia do Rio Iriri	6121117110	1	0	1.57794e+08	0	6.02387e-07	0	0	238890	0.187287	0.000714694	25.0571	171.374	0	0	0
XINGU	Macrobacia do Rio Fresco	6121117240	1	0	1.46061e+08	0	0	0	0	207980	0.179181	0.000725738	23.7321	169.363	0	0	0
XINGU	Macrobacia do Rio Fresco	6121117320	1	0	1.60359e+08	0	3.42718e-05	0	0.00272803	241120	0.188504	0.000725373	24.3963	164.852	0	0	0
XINGU	Macrobacia do Rio Iriri	6121117360	1	0	1.52338e+08	0	0	0	0	236480	0.187487	0.000744403	24.8962	170.053	0	0	0
XINGU	Macrobacia do Alto Xingu	6121117700	1	0	1.34443e+08	0	0	0	0	208940	0.189246	0.000727832	24.9014	165.021	0	0	0
XINGU	Macrobacia do Rio Iriri	6121117790	1	0	2.33771e+08	0	0	0	0	430280	0.237487	0.000833431	25.7323	186.832	0	0	0
XINGU	Macrobacia do Alto Xingu	6121117800	1	0	1.88045e+08	0	0	0	0	321190	0.222544	0.000778453	24.9419	167.785	0	0	0
XINGU	Macrobacia do Rio Fresco	6121118510	1	0	1.58251e+08	0	0	0	0	258050	0.204216	0.000804822	24.872	164.853	0	0	0
XINGU	Macrobacia do Rio Fresco	6121118690	1	0	1.74823e+08	0	2.66911e-06	0	0	262290	0.182348	0.000777079	24.2318	168.591	0	0	0
XINGU	Macrobacia do Rio Fresco	6121118780	1	0	1.73522e+08	0	3.89638e-05	0	0.000707987	254990	0.168571	0.000679256	24.4299	165.552	0	0	0
XINGU	Macrobacia do Rio Iriri	6121118940	1	0	1.43904e+08	0	0	0	0	220740	0.15313	0.000554559	25.4925	181.21	0	0	0
XINGU	Macrobacia do Alto Xingu	6121119500	1	0	2.43337e+08	0	0	0	0	388870	0.206673	0.000845046	24.22	168.446	0	0	0
XINGU	Macrobacia do Rio Iriri	6121119660	1	0	2.11398e+08	0	0	0	0	374070	0.209501	0.000698611	25.7966	188.111	0	0	0
XINGU	Macrobacia do Rio Fresco	6121119800	1	0	2.03629e+08	0	0	0	6.65039e-05	305450	0.18018	0.000698701	24.8712	163.271	0	0	0
XINGU	Macrobacia do Rio Iriri	6121119840	1	0	1.28417e+08	0	0	0	0	195040	0.180742	0.000663217	25.4714	173.684	0	0	0
XINGU	Macrobacia do Rio Fresco	6121120290	1	0	1.44425e+08	5.24721e-05	0	0	0	207900	0.15684	0.000638224	24.5366	165.281	0	0	0
XINGU	Macrobacia do Rio Fresco	6121120840	1	0	1.84305e+08	0	0	0	0	272770	0.166866	0.000644763	24.9469	163.162	0	0	0
XINGU	Macrobacia do Rio Iriri	6121120890	1	0	1.62863e+08	0	1.59174e-06	0	0	240680	0.186966	0.000709229	24.9681	170.798	0	0	0
XINGU	Macrobacia do Alto Xingu	6121121010	1	0	1.54624e+08	0	0	0	0	249880	0.209521	0.000755788	25.0239	169.048	0	0	0
XINGU	Macrobacia do Alto Xingu	6121121180	1	0	1.61269e+08	0	0	0	0	229910	0.172189	0.000670168	23.8337	169.398	0	0	0
XINGU	Macrobacia do Alto Xingu	6121121330	1	0	1.95791e+08	0	0	0	0	343590	0.23271	0.000826667	24.9781	168.457	0	0	0
XINGU	Macrobacia do Rio Iriri	6121121560	1	0	1.72365e+08	0	2.50665e-07	0	0.000507657	380430	0.273785	0.000786243	25.7436	180.653	0	0	0
XINGU	Macrobacia do Rio Iriri	6121121830	1	0	1.94461e+08	0	0	0	0	348710	0.226047	0.000825195	25.4549	176.036	0	0	0
XINGU	Macrobacia do Rio Fresco	6121121840	1	0	1.49444e+08	0	0	1.73467e-07	0	229830	0.205474	0.00078114	24.2086	165.769	0	0	0
XINGU	Macrobacia do Rio Fresco	6121121960	1	0	2.32233e+08	0	0	0	0	388950	0.220031	0.000882232	24.8277	163.339	0	0	0
XINGU	Macrobacia do Rio Iriri	6121122100	1	0	1.44929e+08	0	0	0	0.00283643	300660	0.261288	0.000766973	25.7198	183.19	0	0	0
XINGU	Macrobacia do Rio Iriri	6121122210	1	0	1.45044e+08	0	0	0	0	242700	0.225455	0.000820404	25.4284	173.249	0	0	0
XINGU	Macrobacia do Rio Iriri	6121122540	1	0	1.9889e+08	0	0	0	0	358540	0.234178	0.000813563	25.4877	178.304	0	0	0
XINGU	Macrobacia do Alto Xingu	6121122810	1	0	1.84158e+08	0	0	0	0	274600	0.179363	0.000707755	23.8566	170.266	0	0	0
XINGU	Macrobacia do Rio Fresco	6121122870	1	0	1.99038e+08	0	0	0	0	311570	0.199592	0.000797392	24.1117	167.895	0	0	0
XINGU	Macrobacia do Rio Fresco	6121123100	1	0	1.30773e+08	0	2.44487e-06	0	0	219320	0.222055	0.000890914	24.289	166.066	0	0	0
XINGU	Macrobacia do Rio Fresco	6121123310	1	0	1.50143e+08	0	5.12222e-06	0	0	225280	0.178684	0.000689575	24.7986	166.123	0	0	0
XINGU	Macrobacia do Rio Iriri	6121123630	1	0	1.57202e+08	0	0	0	0	274770	0.201237	0.000696194	25.5546	178.974	0	0	0
XINGU	Macrobacia do Rio Iriri	6121123790	1	0	1.3955e+08	0	4.95375e-07	0	0	208010	0.182842	0.00068113	25.0785	169.949	0	0	0
XINGU	Macrobacia do Rio Fresco	6121124580	1	0	1.48613e+08	0	0	0	0	210970	0.158127	0.000618046	24.0572	168.862	0	0	0
XINGU	Macrobacia do Rio Fresco	6121124650	1	0	1.67859e+08	0	8.2366e-07	2.05915e-07	0	282710	0.230933	0.000893048	24.4058	164.536	0	0	0
XINGU	Macrobacia do Rio Fresco	6121124730	1	0	2.04571e+08	0	0	0	0	313440	0.179454	0.000706569	24.7767	164.067	0	0	0
XINGU	Macrobacia do Rio Iriri	6121125220	1	0	1.33162e+08	0	0	0	0	230420	0.218779	0.00079143	25.4455	171.353	0	0	0
XINGU	Macrobacia do Alto Xingu	6121125390	1	0	2.03701e+08	0	0	0	0	329250	0.196052	0.000743902	25.1774	168.201	0	0	0
XINGU	Macrobacia do Rio Fresco	6121125550	1	0	1.35203e+08	0	1.78956e-06	0	0.000256594	186340	0.133884	0.000531325	24.6032	165.071	0	0	0
XINGU	Macrobacia do Rio Iriri	6121126040	1	0	2.28722e+08	0	0	0	0	427120	0.244671	0.000834201	25.6785	176.756	0	0	0
XINGU	Macrobacia do Alto Xingu	6121126350	1	0	2.20356e+08	0	4.3136e-07	3.13716e-07	0	357350	0.209181	0.000831787	24.7962	166.758	0	0	0
XINGU	Macrobacia do Rio Iriri	6121126440	1	0	1.29094e+08	0	0	0	0	212650	0.192344	0.000633656	25.5121	174.801	0	0	0
XINGU	Macrobacia do Rio Iriri	6121126640	1	0	1.54661e+08	0	0	0	0	244630	0.20493	0.000767984	25.0582	169.868	0	0	0
XINGU	Macrobacia do Rio Fresco	6121126650	1	0	1.39086e+08	0.000104686	8.69795e-07	6.21282e-08	0.00134219	219240	0.20416	0.000785197	24.981	163.995	0	0	0
XINGU	Macrobacia do Rio Iriri	6121126960	1	0	1.69552e+08	0	0	0	0	294100	0.222785	0.00076344	25.2566	172.086	0	0	0
XINGU	Macrobacia do Alto Xingu	6121127390	1	0	1.76095e+08	0	0	0	0	271060	0.192002	0.000706397	25.2254	166.89	0	0	0
XINGU	Macrobacia do Alto Xingu	6121127490	1	0	2.21137e+08	0	0	0	0	364510	0.217882	0.00082051	25.2593	168.502	0	0	0
XINGU	Macrobacia do Rio Fresco	6121127760	1	0	1.57031e+08	0	0	0	0.000553884	224030	0.181244	0.000675664	24.6006	166.039	0	0	0
XINGU	Macrobacia do Rio Fresco	6121127820	1	0	1.5046e+08	0	0	0	0	211790	0.179607	0.000669205	24.0159	167.944	0	0	0
XINGU	Macrobacia do Rio Iriri	6121128040	1	0	1.87656e+08	0	0	0	0	312460	0.196912	0.000697773	25.473	170.212	0	0	0
XINGU	Macrobacia do Alto Xingu	6121128240	1	0	1.31161e+08	0	1.75998e-07	0	0	192870	0.179665	0.000680889	24.8596	166.755	0	0	0
XINGU	Macrobacia do Rio Iriri	6121128530	1	0	1.98388e+08	0	0	0	0	365990	0.222673	0.00074597	25.9969	177.315	0	0	0
XINGU	Macrobacia do Rio Iriri	6121128620	1	0	1.45786e+08	0	0	0	0	242210	0.2063	0.000688878	25.2231	172.316	0	0	0
XINGU	Macrobacia do Rio Fresco	6121128830	1	0	1.6988e+08	0	0	0	0	249020	0.1776	0.000698991	24.0019	166.892	0	0	0
XINGU	Macrobacia do Rio Iriri	6121129100	1	0	1.48098e+08	0	0	0	0	242150	0.196395	0.000673735	25.4536	170.288	0	0	0
XINGU	Macrobacia do Rio Fresco	6121129500	1	0	2.04644e+08	0	0	0	0	325690	0.202085	0.000818201	25.0359	162.675	0	0	0
XINGU	Macrobacia do Rio Fresco	6121129510	1	0	1.39962e+08	0	0	0	0	241080	0.225315	0.000973348	24.8712	162.872	0	0	0
XINGU	Macrobacia do Rio Iriri	6121130010	1	0	1.32405e+08	0	0	0	6.37963e-05	269420	0.251266	0.000815698	26.1199	180.587	0	0	0
XINGU	Macrobacia do Rio Fresco	6121130500	1	0	1.52786e+08	0	0	0	0	242400	0.205177	0.000819899	24.5172	163.19	0	0	0
XINGU	Macrobacia do Rio Fresco	6121130660	1	0	1.41103e+08	0	0	0	0	204750	0.171844	0.000662277	24.62	164.457	0	0	0
XINGU	Macrobacia do Rio Iriri	6121131230	1	0	1.9578e+08	0	0	0	0	308710	0.202268	0.000723456	25.5312	168.21	0	0	0
XINGU	Macrobacia do Rio Fresco	6121131470	1	0	2.02967e+08	0	6.09757e-05	0	0	314400	0.211075	0.000850598	24.0925	170.251	0	0	0
XINGU	Macrobacia do Rio Fresco	6121131710	1	0	1.43018e+08	0	0	0	0	208790	0.190076	0.000724445	24.7239	168.489	0	0	0
XINGU	Macrobacia do Rio Fresco	6121131850	1	0	1.48024e+08	0	3.50261e-07	0	0	206070	0.167307	0.000658884	24.0121	167.662	0	0	0
XINGU	Macrobacia do Rio Iriri	6121132070	1	0	1.45423e+08	0	0	0	0	230100	0.192734	0.000703295	25.4718	168.363	0	0	0
XINGU	Macrobacia do Rio Iriri	6121132950	1	0	2.0607e+08	0	5.45132e-07	8.38665e-08	0.000355471	413140	0.253466	0.000749654	26.2176	181.222	0	0	0
XINGU	Macrobacia do Rio Iriri	6121133450	1	0	1.37774e+08	0	0	0	0	233320	0.20726	0.000718028	25.6283	166.556	0	0	0
XINGU	Macrobacia do Rio Iriri	6121133550	1	0	1.89605e+08	0	0	0	0	330620	0.214424	0.000748669	25.7227	165.227	0	0	0
XINGU	Macrobacia do Rio Iriri	6121133970	1	0	1.48862e+08	0	0	0	0	234430	0.18809	0.000660168	25.688	167.285	0	0	0
XINGU	Macrobacia do Rio Fresco	6121133980	1	0	1.27731e+08	0	7.77992e-06	0	0	181570	0.190323	0.00073734	24.1093	167.874	0	0	0
XINGU	Macrobacia do Alto Xingu	6121134210	1	0	1.33069e+08	0	0	0	0	218060	0.203375	0.000742296	25.4031	168.094	0	0	0
XINGU	Macrobacia do Alto Xingu	6121134270	1	0	1.48823e+08	0	0	0	0	229610	0.192692	0.000741495	25.2505	167.185	0	0	0
XINGU	Macrobacia do Alto Xingu	6121134280	1	0	1.37063e+08	0	8.19587e-07	0	0	185830	0.152473	0.000575746	24.8423	168.373	0	0	0
XINGU	Macrobacia do Rio Iriri	6121134450	1	0	1.40722e+08	0	0	0	0	247100	0.206046	0.000626115	26.1746	177.612	0	0	0
XINGU	Macrobacia do Rio Iriri	6121134630	1	0	1.61122e+08	0	0	0	0	329390	0.286718	0.00106351	25.7265	166.987	0	0	0
XINGU	Macrobacia do Rio Iriri	6121134690	1	0	1.50862e+08	0	0	0	0	254840	0.200118	0.000701136	25.6808	165.338	0	0	0
XINGU	Macrobacia do Rio Iriri	6121134980	1	0	1.71439e+08	0	0	0	0	290280	0.219881	0.000796218	25.3631	168.731	0	0	0
XINGU	Macrobacia do Alto Xingu	6121135800	1	0	2.16517e+08	0	0	0	0	311870	0.184368	0.000726295	24.6042	166.738	0	0	0
XINGU	Macrobacia do Rio Iriri	6121135940	1	0	1.45031e+08	0	0	0	0	245090	0.202681	0.000737879	25.3836	169.029	0	0	0
XINGU	Macrobacia do Alto Xingu	6121136050	1	0	1.49232e+08	0	0	0	0	236060	0.17942	0.000642574	25.3898	168.614	0	0	0
XINGU	Macrobacia do Rio Iriri	6121136260	1	0	1.713e+08	0	0	0	0	276340	0.20004	0.000710006	25.6984	167.811	0	0	0
XINGU	Macrobacia do Rio Iriri	6121136720	1	0	1.5431e+08	0	0	0	0	254580	0.212118	0.000746999	25.3572	169.381	0	0	0
XINGU	Macrobacia do Rio Iriri	6121136790	1	0	1.94546e+08	0	0	0	0	322740	0.196964	0.000674313	25.7288	164.432	0	0	0
XINGU	Macrobacia do Rio Iriri	6121137130	1	0	1.60496e+08	0	0	0	0	291990	0.237375	0.000822684	25.7926	168.78	0	0	0
XINGU	Macrobacia do Rio Iriri	6121137430	1	0	1.5251e+08	0	0	0	0	238650	0.188984	0.000663098	25.7283	167.876	0	0	0
XINGU	Macrobacia do Rio Iriri	6121137790	1	0	1.50818e+08	0	0	2.29181e-07	0	274410	0.234306	0.000745123	25.3678	179.62	0	0	0
XINGU	Macrobacia do Alto Xingu	6121138210	1	0	1.59855e+08	0	4.55032e-06	0	0	224580	0.149225	0.00060533	25.1969	167.865	0	0	0
XINGU	Macrobacia do Rio Iriri	6121138440	1	0	1.4094e+08	0	6.17808e-06	0	0	304410	0.249476	0.000667474	24.9678	186.633	0	0	0
XINGU	Macrobacia do Rio Fresco	6121138550	1	0	1.8633e+08	0	7.82863e-05	0	0	277680	0.176048	0.000739474	25.1311	166.228	0	0	0
XINGU	Macrobacia do Rio Iriri	6121138600	1	0	1.67969e+08	0	0	0	0	252660	0.165824	0.000585089	25.7636	167.731	0	0	0
XINGU	Macrobacia do Rio Fresco	6121138800	1	0	1.64573e+08	0	2.57282e-06	0	0	244850	0.199563	0.000813234	24.6894	163.709	0	0	0
XINGU	Macrobacia do Alto Xingu	6121139140	1	0	1.60786e+08	0	4.8369e-07	3.2246e-07	0	275240	0.225178	0.000896428	25.5851	166.684	0	0	0
XINGU	Macrobacia do Alto Xingu	6121139870	1	0	2.40337e+08	0	6.54371e-06	0	0	352660	0.168233	0.000699857	25.293	166.362	0	0	0
XINGU	Macrobacia do Alto Xingu	6121140130	1	0	1.79586e+08	0	0	0	0	317090	0.215964	0.000768313	25.5343	170.328	0	0	0
XINGU	Macrobacia do Rio Iriri	6121140330	1	0	1.34571e+08	0	0	0	0	258390	0.257239	0.00094512	25.7144	172.926	0	0	0
XINGU	Macrobacia do Rio Iriri	6121140440	1	0	1.8839e+08	0	0	0	0	315280	0.204152	0.000746012	25.863	170.777	0	0	0
XINGU	Macrobacia do Rio Iriri	6121140520	1	0	1.86419e+08	0	0	4.63535e-08	0	330240	0.194746	0.000690191	25.1918	182.65	0	0	0
XINGU	Macrobacia do Alto Xingu	6121140530	1	0	1.66029e+08	0	8.43149e-06	0	0	230800	0.144762	0.000621769	25.2423	166.405	0	0	0
XINGU	Macrobacia do Rio Iriri	6121140590	1	0	1.92009e+08	0	0	0	0	330700	0.20635	0.000733787	25.5869	170.983	0	0	0
XINGU	Macrobacia do Rio Iriri	6121140810	1	0	1.58876e+08	0	1.0334e-06	5.98282e-07	0	340530	0.28026	0.00104881	25.1278	184.871	0	0	0
XINGU	Macrobacia do Alto Xingu	6121140870	1	0	1.74676e+08	0	9.89393e-08	0	0	289860	0.215932	0.000850573	25.4545	167.165	0	0	0
XINGU	Macrobacia do Rio Fresco	6121141280	1	0	2.41339e+08	0	0	3.58052e-08	0	357320	0.183138	0.000860776	25.0991	162.316	0	0	0
XINGU	Macrobacia do Rio Iriri	6121141530	1	0	1.95042e+08	0	0	4.43042e-08	0	352410	0.215232	0.000822862	25.2983	178.762	0	0	0
XINGU	Macrobacia do Alto Xingu	6121141690	1	0	1.95546e+08	0	0	8.39608e-07	0	341470	0.215928	0.000767696	25.4625	169.812	0	0	0
XINGU	Macrobacia do Alto Xingu	6121142470	1	0	1.53702e+08	0	0	0	0	208640	0.1493	0.000650376	24.9753	164.315	0	0	0
XINGU	Macrobacia do Alto Xingu	6121143040	1	0	1.64776e+08	0	0	0	0	339490	0.282574	0.00102628	25.5239	172.176	0	0	0
XINGU	Macrobacia do Rio Iriri	6121143850	1	0	1.4e+08	0	0	0	0	226190	0.198439	0.000687392	25.8467	175.748	0	0	0
XINGU	Macrobacia do Rio Fresco	6121143860	1	0	1.63946e+08	0	0	0	0	236490	0.191319	0.000870018	25.1129	161.705	0	0	0
XINGU	Macrobacia do Rio Fresco	6121143990	1	0	1.28274e+08	0	2.29041e-06	0	0	175110	0.165702	0.000740272	25.1264	163.009	0	0	0
XINGU	Macrobacia do Alto Xingu	6121144170	1	0	1.39677e+08	0	0	0	0	246480	0.201672	0.000699026	25.6451	171.002	0	0	0
XINGU	Macrobacia do Rio Iriri	6121144650	1	0	1.46655e+08	0	0	0	0	251520	0.207236	0.000710469	25.2985	185.346	0	0	0
XINGU	Macrobacia do Alto Xingu	6121144660	1	0	1.27015e+08	0	0	0	0	227660	0.216099	0.000792613	25.4007	170.755	0	0	0
XINGU	Macrobacia do Rio Iriri	6121144840	1	0	1.82653e+08	0	0	0	0	288750	0.200596	0.000674091	25.9557	179.895	0	0	0
XINGU	Macrobacia do Alto Xingu	6121144940	1	0	1.73233e+08	0	0	0	0	249300	0.197036	0.000822755	24.965	163.242	0	0	0
XINGU	Macrobacia do Rio Iriri	6121145400	1	0	1.42017e+08	0	0	0	0	247320	0.194671	0.000657266	25.64	174.752	0	0	0
XINGU	Macrobacia do Alto Xingu	6121145730	1	0	1.41225e+08	0	4.74978e-06	0	0	212640	0.19169	0.000821554	25.5454	165.352	0	0	0
XINGU	Macrobacia do Rio Iriri	6121146260	1	0	1.72545e+08	0	0	0	0	286270	0.207116	0.000718336	25.8675	179.525	0	0	0
XINGU	Macrobacia do Alto Xingu	6121146560	1	0	1.9377e+08	0	0	0	0	294550	0.205252	0.000760088	24.9441	160.568	0	0	0
XINGU	Macrobacia do Rio Iriri	6121147120	1	0	1.41825e+08	0	0	0	0	264060	0.23848	0.000756995	25.6498	177.511	0	0	0
XINGU	Macrobacia do Rio Iriri	6121147370	1	0	2.2055e+08	0	3.13441e-07	0	0	368160	0.206742	0.000698457	25.7527	186.665	0	0	0
XINGU	Macrobacia do Rio Iriri	6121147490	1	0	1.43743e+08	0	1.20231e-07	0	0	226640	0.191109	0.000656247	25.8553	182.752	0	0	0
XINGU	Macrobacia do Rio Iriri	6121148540	1	0	1.40422e+08	0	0	0	0	229070	0.216908	0.000763496	25.7374	185.048	0	0	0
XINGU	Macrobacia do Alto Xingu	6121149210	1	0	1.74015e+08	0	2.97945e-07	0	0	298380	0.24439	0.000894446	25.2156	160.443	0	0	0
XINGU	Macrobacia do Alto Xingu	6121149570	1	0	1.68098e+08	0	0	0	0	243380	0.177751	0.000759048	25.3221	161.715	0	0	0
XINGU	Macrobacia do Rio Iriri	6121149930	1	0	1.3738e+08	0	0	0	0	210830	0.179595	0.000638169	25.695	185.887	0	0	0
XINGU	Macrobacia do Alto Xingu	6121150180	1	0	1.91916e+08	0	8.45243e-06	0	0	368400	0.239118	0.00076938	25.8303	181.694	0	0	0
XINGU	Macrobacia do Alto Xingu	6121150190	1	0	1.63768e+08	0	0	0	0	291650	0.205795	0.000654942	25.6051	178.86	0	0	0
XINGU	Macrobacia do Rio Iriri	6121150370	1	0	1.76534e+08	0	0	0	0	318300	0.212614	0.000719563	25.7473	184.867	0	0	0
XINGU	Macrobacia do Alto Xingu	6121151140	1	0	1.34305e+08	0	0	0	0	201540	0.176496	0.000714239	25.3305	158.899	0	0	0
XINGU	Macrobacia do Alto Xingu	6121151220	1	0	1.26858e+08	0	0	0	0	184640	0.161281	0.0006018	25.4834	159.047	0	0	0
XINGU	Macrobacia do Rio Iriri	6121151430	1	0	1.93655e+08	0	2.35155e-05	4.46215e-08	0	334070	0.212503	0.000734348	25.9763	190.399	0	0	0
XINGU	Macrobacia do Alto Xingu	6121151440	1	0	1.82979e+08	0	0	0	0	329630	0.212138	0.000700885	25.7203	184.37	0	0	0
XINGU	Macrobacia do Alto Xingu	6121151450	1	0	1.74889e+08	0	4.15079e-05	4.34794e-05	0	266460	0.186553	0.000723394	25.947	169.567	0	0	0
XINGU	Macrobacia do Alto Xingu	6121151520	1	0	1.95849e+08	0	7.50067e-07	4.41216e-08	0	275790	0.172091	0.000752531	25.7143	161.194	0	0	0
XINGU	Macrobacia do Rio Iriri	6121151600	1	0	1.71082e+08	0	0	0	0	266090	0.200605	0.000733488	25.7377	187.743	0	0	0
XINGU	Macrobacia do Rio Iriri	6121152140	1	0	1.6641e+08	0	3.63489e-07	0	0	284000	0.19907	0.000721098	25.8664	190.545	0	0	0
XINGU	Macrobacia do Alto Xingu	6121152550	1	0	1.55981e+08	6.29172e-05	7.36807e-06	7.97745e-06	0	244730	0.210407	0.000833229	26.0549	169.76	0	0	0
XINGU	Macrobacia do Rio Iriri	6121152640	1	0	1.69581e+08	0	1.32485e-06	0	0	279040	0.205716	0.000757722	25.6351	187.737	0	0	0
XINGU	Macrobacia do Alto Xingu	6121152660	1	0	1.37103e+08	0	2.20594e-06	0	0	196860	0.166855	0.00064119	25.8436	156.737	0	0	0
XINGU	Macrobacia do Rio Iriri	6121152740	1	0	1.84295e+08	0	6.0954e-07	0	0	284700	0.176315	0.000666448	25.6912	187.534	0	0	0
XINGU	Macrobacia do Alto Xingu	6121152860	1	0	1.63244e+08	2.02287e-05	2.30822e-06	8.46945e-07	0	246720	0.18613	0.0006939	25.908	171.915	0	0	0
XINGU	Macrobacia do Alto Xingu	6121153070	1	0	1.76632e+08	0	9.29515e-07	1.46765e-07	0	277930	0.193599	0.000670168	25.7373	174.622	0	0	0
XINGU	Macrobacia do Rio Iriri	6121153190	1	0	1.45297e+08	0	0	0	0	232700	0.185948	0.000669619	25.6202	188.41	0	0	0
XINGU	Macrobacia do Alto Xingu	6121153520	1	0	1.61362e+08	0	6.42619e-07	0	0	275470	0.205855	0.000713208	25.8167	191.762	0	0	0
XINGU	Macrobacia do Alto Xingu	6121155050	1	0	1.67424e+08	0	5.67736e-07	0	0	247880	0.183863	0.000720681	26.0328	155.342	0	0	0
XINGU	Macrobacia do Alto Xingu	6121155100	1	0	1.84475e+08	0	7.96314e-07	7.96314e-06	0	292750	0.208225	0.000788011	26.0749	172.183	0	0	0
XINGU	Macrobacia do Alto Xingu	6121155410	1	0	1.28322e+08	0	1.48148e-06	2.3569e-06	0	203800	0.206217	0.0007384	25.9425	174.44	0	0	0
XINGU	Macrobacia do Alto Xingu	6121155860	1	0	1.68923e+08	0	0	0	0	290200	0.210351	0.000784806	25.4496	188.064	0	0	0
XINGU	Macrobacia do Alto Xingu	6121156350	1	0	1.8515e+08	0	1.63349e-06	4.29376e-06	0	288270	0.205297	0.000734399	25.9314	173.191	0	0	0
XINGU	Macrobacia do Alto Xingu	6121156450	1	0	1.3531e+08	0	3.03345e-05	6.25849e-06	0	193790	0.182749	0.000738108	26.1264	160.493	0	0	0
XINGU	Macrobacia do Alto Xingu	6121156980	1	0	2.22055e+08	0	7.04352e-06	4.30816e-06	0	359080	0.209237	0.000805556	26.0893	171.528	0	0	0
XINGU	Macrobacia do Alto Xingu	6121158090	1	0	2.07804e+08	0	1.78809e-06	2.07917e-07	0	364400	0.216679	0.000761233	25.5567	188.891	0	0	0
XINGU	Macrobacia do Alto Xingu	6121158250	1	0	1.27097e+08	0	1.29179e-06	0	0	205390	0.171201	0.000573846	25.5697	185.95	0	0	0
XINGU	Macrobacia do Alto Xingu	6121158350	1	0	1.55154e+08	0	7.74148e-06	6.12635e-07	0	281480	0.215347	0.000818699	25.4804	187.504	0	0	0
XINGU	Macrobacia do Alto Xingu	6121158830	1	0	1.45666e+08	0	4.80506e-06	1.00847e-06	0	221700	0.192625	0.00074079	26.1059	166.722	0	0	0
XINGU	Macrobacia do Alto Xingu	6121159010	1	0	1.63918e+08	0	0	0	0	284490	0.202067	0.00068622	25.5418	187.677	0	0	0
XINGU	Macrobacia do Alto Xingu	6121159790	1	0	1.76221e+08	0	8.33614e-07	3.22121e-06	0	276380	0.187579	0.000651415	25.7123	176.207	0	0	0
XINGU	Macrobacia do Alto Xingu	6121160040	1	0	1.57473e+08	0	2.46933e-06	4.93867e-07	0	237790	0.19288	0.00069034	25.9013	171.477	0	0	0
XINGU	Macrobacia do Alto Xingu	6121160510	1	0	1.36236e+08	9.70477e-05	1.71255e-06	3.17139e-07	0	212470	0.193721	0.00067771	25.6414	173.726	0	0	0
XINGU	Macrobacia do Alto Xingu	6121160520	1	0	1.9137e+08	0	8.03747e-06	3.1608e-07	0	287620	0.188728	0.000714214	25.9518	166.319	0	0	0
XINGU	Macrobacia do Rio Manissauá-Miçu	6121160630	1	0	1.40627e+08	0	1.22895e-06	0	0	262220	0.231756	0.00081181	25.4375	182.544	0	0	0
XINGU	Macrobacia do Rio Manissauá-Miçu	6121160760	1	0	2.13064e+08	0	6.48908e-07	0	0	355030	0.220742	0.000891578	25.4886	180.356	0	0	0
XINGU	Macrobacia do Rio Manissauá-Miçu	6121161620	1	0	1.71171e+08	0	1.00965e-06	0	0	301300	0.214982	0.000737053	25.403	180.439	0	0	0
XINGU	Macrobacia do Alto Xingu	6121161650	1	0	1.70566e+08	0	1.01323e-06	4.05293e-07	0	239830	0.166497	0.000612481	25.8339	166.387	0	0	0
XINGU	Macrobacia do Rio Manissauá-Miçu	6121162530	1	0	1.45428e+08	0	1.84199e-06	0	0	221710	0.191038	0.000753075	25.3344	164.458	0	0	0
XINGU	Macrobacia do Alto Xingu	6121162540	1	0	1.58332e+08	0	4.03865e-06	0	0	219670	0.166923	0.000629419	25.8128	160.908	0	0	0
XINGU	Macrobacia do Alto Xingu	6121163320	1	0	1.71331e+08	0	4.48875e-06	2.01742e-07	0	232460	0.152852	0.000578293	25.6776	160.728	0	0	0
XINGU	Macrobacia do Rio Manissauá-Miçu	6121164440	1	0	2.09815e+08	0	0	8.23696e-08	0	318400	0.192861	0.000745736	25.2677	160.654	0	0	0
XINGU	Macrobacia do Rio Manissauá-Miçu	6121164510	1	0	1.43261e+08	0	0	0	0	239020	0.212606	0.000748365	25.2819	168.358	0	0	0
XINGU	Macrobacia do Alto Xingu	6121164910	1	0	2.03814e+08	0	3.73097e-06	1.27192e-07	0	281600	0.169315	0.000661397	25.6838	156.327	0	0	0
XINGU	Macrobacia do Rio Manissauá-Miçu	6121166510	1	0	1.76948e+08	0	0	0	0	269910	0.174454	0.000614599	25.1663	164.607	0	0	0
XINGU	Macrobacia do Rio Manissauá-Miçu	6121167080	1	0	1.53601e+08	0	9.56376e-07	4.50059e-07	0	246470	0.204013	0.00074647	25.0131	157.867	0	0	0
XINGU	Macrobacia do Rio Manissauá-Miçu	6121167350	1	0	1.35607e+08	0	0	0	0	203680	0.173085	0.000628792	25.0697	158.863	0	0	0
XINGU	Macrobacia do Xingu e do Rio Suiá-Miçu	6121168860	1	0	1.37677e+08	0	1.88292e-06	4.39348e-07	0	178600	0.162027	0.000686063	25.7424	144.373	0	0	0
XINGU	Macrobacia do Rio Manissauá-Miçu	6121169810	1	0	1.60038e+08	0	3.77961e-07	2.69972e-07	0	253890	0.203718	0.000792601	24.8088	152.533	0	0	0
XINGU	Macrobacia do Rio Manissauá-Miçu	6121169910	1	0	1.65958e+08	0	1.61412e-06	2.60343e-07	0	241910	0.169092	0.000657801	24.9259	154.713	0	0	0
XINGU	Macrobacia do Rio Manissauá-Miçu	6121169950	1	0	1.37771e+08	0	0	0	0	194100	0.167682	0.000634892	24.8985	154.984	0	0	0
XINGU	Macrobacia do Xingu e do Rio Suiá-Miçu	6121170430	1	0	2.0021e+08	0	0	0	0	304690	0.207503	0.000778968	24.8721	155.276	0	0	0
XINGU	Macrobacia do Alto Xingu	6121170570	1	0	1.78902e+08	0	4.77302e-05	1.78714e-06	0	234990	0.157181	0.000666104	26.0605	141.491	0	0	0
XINGU	Macrobacia do Xingu e do Rio Suiá-Miçu	6121170590	1	0	1.57798e+08	0	0	0	0	195140	0.15248	0.000668225	25.7808	137.184	0	0	0
XINGU	Macrobacia do Rio Manissauá-Miçu	6121170810	1	0	1.59746e+08	0	0	0	0	257530	0.212977	0.000845465	24.7489	152.075	0	0	0
XINGU	Macrobacia do Rio Manissauá-Miçu	6121171610	1	0	1.50338e+08	0	0	4.02347e-07	0	227040	0.178334	0.000716424	24.756	150.382	0	0	0
XINGU	Macrobacia do Rio Manissauá-Miçu	6121171910	1	0	1.60824e+08	0	0	1.07461e-07	0	231900	0.164856	0.000656426	24.7741	150.931	0	0	0
XINGU	Macrobacia do Xingu e do Rio Suiá-Miçu	6121171920	1	0	1.74623e+08	0	2.47424e-07	0	0	251130	0.173301	0.000692891	24.8121	153.701	0	0	0
XINGU	Macrobacia do Alto Xingu	6121171930	1	0	1.35122e+08	0	0	0	0	159200	0.14282	0.000640442	25.7791	142.5	0	0	0
XINGU	Macrobacia do Rio Manissauá-Miçu	6121172090	1	0	2.61116e+08	0	4.63305e-07	1.32373e-07	0	416710	0.210698	0.000850176	24.7619	149.366	0	0	0
XINGU	Macrobacia Nascentes do Xingu	6121172100	1	0	1.62641e+08	0	0	0	0	206110	0.128854	0.000532284	24.9628	150.786	0	0	0
XINGU	Macrobacia do Xingu e do Rio Suiá-Miçu	6121172360	1	0	1.60423e+08	2.33236e-05	1.00189e-05	1.34663e-06	0	189130	0.134394	0.000627277	25.4738	141.815	0	0	0
XINGU	Macrobacia do Xingu e do Rio Suiá-Miçu	6121172930	1	0	1.4668e+08	0	0	0	0	173380	0.125239	0.000554311	24.9829	146.175	0	0	0
XINGU	Macrobacia do Rio Ronuro	6121174370	1	0	1.6548e+08	0	0	0	0	251200	0.20504	0.000878768	24.6709	149.302	0	0	0
XINGU	Macrobacia do Xingu e do Rio Suiá-Miçu	6121174600	1	0	1.46948e+08	0	0	0	0	175930	0.133735	0.000644557	24.9807	142.272	0	0	0
XINGU	Macrobacia Nascentes do Xingu	6121174730	1	0	2.01746e+08	0	2.99823e-07	1.24212e-06	0	246060	0.140019	0.000655954	24.9534	144.1	0	0	0
XINGU	Macrobacia do Xingu e do Rio Suiá-Miçu	6121174850	1	0	1.86309e+08	0	5.75123e-06	1.06676e-06	0	235320	0.179772	0.000843493	25.2923	138.186	0	0	0
XINGU	Macrobacia do Rio Ronuro	6121175350	1	0	1.4173e+08	0	0	3.04845e-07	0	194880	0.175313	0.000820707	24.6192	146.217	0	0	0
XINGU	Macrobacia do Rio Ronuro	6121175400	1	0	1.3229e+08	0	8.49159e-07	5.22559e-07	0	187520	0.16795	0.000718669	24.6218	148.888	0	0	0
XINGU	Macrobacia do Rio Ronuro	6121176550	1	0	1.52167e+08	0	6.24663e-07	1.53326e-06	0	210210	0.158841	0.000677942	24.591	149.14	0	0	0
XINGU	Macrobacia do Rio Manissauá-Miçu	6121176710	1	0	1.48307e+08	0	4.36991e-06	0	0	243870	0.224657	0.000986868	24.4204	150.548	0	0	0
XINGU	Macrobacia do Xingu e do Rio Suiá-Miçu	6121177090	1	0	1.3103e+08	0	1.00241e-05	4.61637e-07	0	151270	0.140894	0.00068576	25.1707	138.466	0	0	0
XINGU	Macrobacia do Rio Manissauá-Miçu	6121177200	1	0	1.47272e+08	0	1.8776e-06	0	0	241530	0.223968	0.000963958	24.347	151.532	0	0	0
XINGU	Macrobacia Nascentes do Xingu	6121177500	1	0	2.23723e+08	0	1.4291e-06	6.56615e-06	0	270650	0.147707	0.000735601	24.9826	136.959	0	0	0
XINGU	Macrobacia do Rio Ronuro	6121177580	1	0	1.57711e+08	4.18606e-05	1.06295e-05	3.50664e-06	0	225540	0.18892	0.000814468	24.479	146.715	0	0	0
XINGU	Macrobacia Nascentes do Xingu	6121177790	1	0	1.76837e+08	0	0	0	0	224430	0.166159	0.000839979	24.9155	137.35	0	0	0
XINGU	Macrobacia do Xingu e do Rio Suiá-Miçu	6121178230	1	0	1.34454e+08	0.000675057	1.29823e-05	2.37795e-06	0	157160	0.151597	0.00077493	25.4925	137.105	0	0	0
XINGU	Macrobacia do Rio Manissauá-Miçu	6121178340	1	0	1.54356e+08	0	6.15804e-07	0	0	253200	0.210624	0.000874159	24.2395	155.554	0	0	0
XINGU	Macrobacia do Xingu e do Rio Suiá-Miçu	6121178700	1	0	2.13934e+08	6.42589e-06	1.17136e-06	8.07836e-08	0	256470	0.154646	0.000792551	25.2137	136.446	0	0	0
XINGU	Macrobacia do Rio Ronuro	6121179300	1	0	1.87549e+08	0	1.47437e-06	0	0	249530	0.164894	0.000737244	24.3705	143.385	0	0	0
XINGU	Macrobacia do Xingu e do Rio Suiá-Miçu	6121179680	1	0	1.57538e+08	0	8.61167e-06	1.9198e-06	0	186870	0.150629	0.000796315	25.2156	135.29	0	0	0
XINGU	Macrobacia do Xingu e do Rio Suiá-Miçu	6121180250	1	0	1.67418e+08	0	5.85308e-05	1.06842e-05	0	187620	0.141019	0.00072347	25.5313	132.956	0	0	0
XINGU	Macrobacia do Rio Manissauá-Miçu	6121180770	1	0	1.59319e+08	0	3.79668e-07	0	0	264870	0.234002	0.001012	24.0635	153.391	0	0	0
XINGU	Macrobacia do Rio Ronuro	6121180930	1	0	1.38188e+08	0	0	0	0	186270	0.166071	0.000783825	24.3256	141.123	0	0	0
XINGU	Macrobacia do Rio Ronuro	6121181130	1	0	1.49618e+08	0	0	0	0	203900	0.187945	0.000817272	24.2613	142.236	0	0	0
XINGU	Macrobacia Nascentes do Xingu	6121181150	1	0	1.46121e+08	0	1.64402e-05	4.61184e-06	0	172480	0.149078	0.000775788	25.0517	135.269	0	0	0
XINGU	Macrobacia do Rio Ronuro	6121181460	1	0	1.50496e+08	0	0	0	0	216640	0.164439	0.000747261	24.1949	144.328	0	0	0
XINGU	Macrobacia Nascentes do Xingu	6121181670	1	0	1.53673e+08	0	0	3.03646e-06	0	181030	0.131464	0.000715126	24.851	134.099	0	0	0
XINGU	Macrobacia do Rio Ronuro	6121182050	1	0	1.34056e+08	0	0	0	0	218400	0.218961	0.00096418	24.0104	153.03	0	0	0
XINGU	Macrobacia do Xingu e do Rio Suiá-Miçu	6121182370	1	0	1.6114e+08	0	4.34363e-06	5.14801e-06	0	186170	0.143036	0.000726451	25.1207	130.07	0	0	0
XINGU	Macrobacia do Rio Ronuro	6121182700	1	0	1.28991e+08	0	5.09129e-06	0	0	160110	0.149085	0.000631993	24.2788	143.021	0	0	0
XINGU	Macrobacia Nascentes do Xingu	6121182800	1	0	1.99975e+08	0	2.59268e-07	1.25313e-06	0	246470	0.165566	0.000852025	24.663	135.385	0	0	0
XINGU	Macrobacia Nascentes do Xingu	6121182990	1	0	1.73401e+08	0	0	0	0	215940	0.146953	0.000696166	24.3327	139.084	0	0	0
XINGU	Macrobacia do Rio Ronuro	6121183380	1	0	1.28914e+08	0	0	0	0	184140	0.187455	0.000806565	24.0332	143.568	0	0	0
XINGU	Macrobacia Nascentes do Xingu	6121183480	1	0	1.29123e+08	0	1.31167e-05	6.02299e-06	0	145430	0.131005	0.000696268	24.756	131.915	0	0	0
XINGU	Macrobacia do Xingu e do Rio Suiá-Miçu	6121183560	1	0	1.30599e+08	0.000124132	0.00013027	0	0	150300	0.127558	0.000614469	25.2538	128.891	0	0	0
XINGU	Macrobacia do Xingu e do Rio Suiá-Miçu	6121184430	1	0	1.33944e+08	0	4.12885e-06	3.22567e-06	0	159310	0.145923	0.000797897	24.8936	131.482	0	0	0
XINGU	Macrobacia do Rio Manissauá-Miçu	6121184770	1	0	1.33157e+08	0	1.55747e-06	0	0	243100	0.245134	0.00119627	23.9651	154.604	0	0	0
XINGU	Macrobacia Nascentes do Xingu	6121185140	1	0	1.55443e+08	0.000173776	0	2.22362e-07	0	200520	0.166397	0.000837722	24.5003	138.37	0	0	0
XINGU	Macrobacia do Rio Ronuro	6121185690	1	0	1.31578e+08	0	6.37031e-06	0	0	198440	0.19162	0.000851515	23.878	151.232	0	0	0
XINGU	Macrobacia do Rio Ronuro	6121185990	1	0	2.1739e+08	0	2.86198e-06	2.34523e-06	0	317490	0.190352	0.000833752	23.9426	147.199	0	0	0
XINGU	Macrobacia Nascentes do Xingu	6121186350	1	0	1.51245e+08	0	7.94156e-06	3.02808e-06	0	186100	0.150935	0.000741892	24.6509	133.757	0	0	0
XINGU	Macrobacia Nascentes do Xingu	6121186690	1	0	1.36845e+08	0	1.45235e-06	1.5155e-06	0	182720	0.167486	0.000774134	24.2242	137.61	0	0	0
XINGU	Macrobacia Nascentes do Xingu	6121187660	1	0	1.41832e+08	0	1.82776e-06	0	0	186420	0.162987	0.000757974	24.5927	132.96	0	0	0
XINGU	Macrobacia do Rio Ronuro	6121187810	1	0	1.56276e+08	0	3.42824e-06	0	0	234050	0.195022	0.000869909	23.7793	152.034	0	0	0
XINGU	Macrobacia do Rio Ronuro	6121187820	1	0	1.33977e+08	0	1.48989e-05	7.48168e-06	0	197370	0.188519	0.000772663	23.8675	143.911	0	0	0
XINGU	Macrobacia do Xingu e do Rio Suiá-Miçu	6121188120	1	0	1.56237e+08	0	7.98659e-05	0	0	196120	0.157373	0.000650908	24.8232	130.356	0	0	0
XINGU	Macrobacia do Rio Ronuro	6121188280	1	0	1.78765e+08	8.94741e-05	4.55347e-05	0	0	259070	0.173579	0.00078064	23.7993	152.423	0	0	0
XINGU	Macrobacia do Xingu e do Rio Suiá-Miçu	6121188290	1	0	1.53753e+08	0	8.48647e-06	0	0	198880	0.164139	0.000753065	24.7949	131.821	0	0	0
XINGU	Macrobacia do Rio Ronuro	6121188520	1	0	1.65751e+08	4.42614e-05	2.77872e-05	0	0	257530	0.208644	0.000950397	23.6621	150.11	0	0	0
XINGU	Macrobacia do Xingu e do Rio Suiá-Miçu	6121188590	1	0	1.55621e+08	0	2.93759e-05	0	0	198060	0.153943	0.000660404	24.7531	131.409	0	0	0
XINGU	Macrobacia Nascentes do Xingu	6121188740	1	0	1.82453e+08	0	3.751e-05	3.78889e-07	0	347610	0.293973	0.00123195	23.8213	138.477	0	0	0
XINGU	Macrobacia Nascentes do Xingu	6121188990	1	0	1.52807e+08	2.41714e-05	6.32367e-05	0	0	207040	0.169262	0.00070852	24.5002	132.782	0	0	0
XINGU	Macrobacia do Rio Ronuro	6121189850	1	0	1.40178e+08	0	0	0	0	202740	0.167076	0.000751089	23.4015	144.651	0	0	0
XINGU	Macrobacia Nascentes do Xingu	6121189930	1	0	1.43826e+08	0	0.000209512	0	0	232580	0.200159	0.000799455	23.5864	143.158	0	0	0
XINGU	Macrobacia Nascentes do Xingu	6121190290	1	0	1.29605e+08	0	0.000240471	0	0	159490	0.137777	0.000567499	24.6685	131.385	0	0	0
XINGU	Macrobacia Nascentes do Xingu	6121190980	1	0	1.92863e+08	0	8.21977e-05	0	0	270870	0.18929	0.000754564	24.8376	131.129	0	0	0
XINGU	Macrobacia do Rio Ronuro	6121191580	1	0	1.30502e+08	0	7.61935e-05	0	0	216170	0.222191	0.00102674	23.3127	147.715	0	0	0
XINGU	Macrobacia Nascentes do Xingu	6121191800	1	0	2.15044e+08	0	0.000452034	0	0	298830	0.166673	0.000659607	24.8521	129.389	0	0	0
XINGU	Macrobacia do Rio Ronuro	6121191810	1	0	1.4484e+08	0	4.2737e-05	0	0	242200	0.219657	0.00102978	23.2341	147.586	0	0	0
XINGU	Macrobacia do Rio Ronuro	6121192140	1	0	1.44205e+08	0	6.57951e-05	0	0	211930	0.180994	0.000768559	23.1716	144.211	0	0	0
XINGU	Macrobacia Nascentes do Xingu	6121192470	1	0	1.69832e+08	0	1.3229e-06	0	0	265320	0.202465	0.000796217	24.3818	128.624	0	0	0
XINGU	Macrobacia Nascentes do Xingu	6121192540	1	0	1.56123e+08	0	7.87853e-05	0	0	268070	0.20144	0.000785281	23.8178	140.548	0	0	0
XINGU	Macrobacia Nascentes do Xingu	6121192950	1	0	1.46596e+08	0	1.56013e-05	0	0	255160	0.209316	0.00075269	23.855	138.132	0	0	0
XINGU	Macrobacia Nascentes do Xingu	6121193450	1	0	1.48841e+08	0	0.000255242	0	0	209870	0.166613	0.000669796	24.6995	129.048	0	0	0
XINGU	Macrobacia do Rio Ronuro	6121193870	1	0	2.06576e+08	0	6.94386e-05	0	0	325980	0.205819	0.00080766	23.2466	143.937	0	0	0
XINGU	Macrobacia Nascentes do Xingu	6121193990	1	0	1.50432e+08	0	3.90609e-06	0	0	276840	0.229562	0.000834461	23.9183	136.3	0	0	0
XINGU	Macrobacia Nascentes do Xingu	6121194740	1	0	1.31222e+08	0	0	0	0	225870	0.223553	0.000930676	23.871	129.838	0	0	0
XINGU	Macrobacia Nascentes do Xingu	6121194810	1	0	1.65269e+08	0	1.85091e-05	0	0	283250	0.230697	0.000925313	23.8791	131.012	0	0	0
XINGU	Macrobacia Nascentes do Xingu	6121194870	1	0	1.42225e+08	4.07667e-05	0.000441393	0	0	228830	0.201027	0.000870932	24.5238	128.65	0	0	0
XINGU	Macrobacia Nascentes do Xingu	6121195010	1	0	1.28513e+08	0	5.9171e-06	0	0	202870	0.194612	0.00079199	24.1853	128.973	0	0	0
XINGU	Macrobacia do Rio Ronuro	6121195430	1	0	1.46899e+08	0	6.79648e-05	0	0	251800	0.203582	0.00081096	23.1545	144.256	0	0	0
XINGU	Macrobacia Nascentes do Xingu	6121195810	1	0	1.53365e+08	0	3.94407e-07	0	0	241760	0.205146	0.000826314	24.2435	129.646	0	0	0
XINGU	Macrobacia Nascentes do Xingu	6121196110	1	0	1.87722e+08	0	8.75129e-06	0	0	404610	0.294083	0.0010944	23.2284	147.949	0	0	0
XINGU	Macrobacia Nascentes do Xingu	6121196740	1	0	1.76292e+08	0	2.03908e-05	0	0	360700	0.268436	0.000975028	23.0192	152.256	0	0	0
XINGU	Macrobacia do Rio Ronuro	6121196850	1	0	1.63509e+08	0	3.0652e-06	0	0	283340	0.192945	0.00068991	23.091	149.457	0	0	0
XINGU	Macrobacia Nascentes do Xingu	6121196930	1	0	2.14151e+08	0	2.02119e-05	0	0	421410	0.261994	0.000915109	23.3974	145.827	0	0	0
XINGU	Macrobacia Nascentes do Xingu	6121197360	1	0	1.56304e+08	0	8.51378e-06	0	0	278460	0.216871	0.000759486	23.7877	137.032	0	0	0
XINGU	Macrobacia Nascentes do Xingu	6121197670	1	0	2.15538e+08	0	3.52803e-06	0	0	404330	0.233329	0.000868283	23.6724	135.594	0	0	0
XINGU	Macrobacia Nascentes do Xingu	6121198290	1	0	1.29179e+08	0	1.15363e-05	0	0	267570	0.269294	0.000966772	23.0746	152.326	0	0	0
XINGU	Macrobacia Nascentes do Xingu	6121198370	1	0	1.78487e+08	0	1.30716e-06	0	0	300120	0.221741	0.0008824	23.6729	133.118	0	0	0
XINGU	Macrobacia Nascentes do Xingu	6121199490	1	0	1.79367e+08	0	7.90085e-06	0	0	355110	0.262209	0.000897983	22.7171	158.543	0	0	0
XINGU	Macrobacia Nascentes do Xingu	6121199720	1	0	1.73437e+08	0	1.18081e-05	0	0	289740	0.205664	0.000768349	23.3607	136.315	0	0	0
XINGU	Macrobacia Nascentes do Xingu	6121200340	1	0	1.50762e+08	0	8.74267e-05	0	0	263310	0.210148	0.000739457	23.0809	145.932	0	0	0
XINGU	Macrobacia Nascentes do Xingu	6121200980	1	0	1.60166e+08	0	9.77597e-05	0	0	281280	0.188741	0.000665128	22.9452	149.715	0	0	0
XINGU	Macrobacia Nascentes do Xingu	6121201270	1	0	1.3484e+08	0	0.000184226	0	0	262600	0.235845	0.000827146	22.3616	165.436	0	0	0
XINGU	Macrobacia Nascentes do Xingu	6121201950	1	0	1.37778e+08	0	0.000106997	0	0	224250	0.175416	0.000621536	21.8984	155.323	0	0	0
XINGU	Macrobacia Nascentes do Xingu	6121202060	1	0	1.42022e+08	0	0.000188415	0	0	273530	0.249516	0.000842566	22.4612	159.716	0	0	0
XINGU	Macrobacia do Baixo Xingu	6120242280	2	1	1.0265e+08	0	0.0034652	0.00431353	0	266400	0.345083	0.000379398	26.4095	193.013	1.75026e-06	4.85837e-06	9.43082e-07
XINGU	Macrobacia do Baixo Xingu	6120242930	2	2	427508	0	0.00780716	0.00135287	0	12390	1.02865	3.25668e-05	26.4083	195.667	3.25422e-06	9.0329e-06	6.56008e-07
XINGU	Macrobacia do Baixo Xingu	6120246950	2	1	1.16062e+08	0	0.00752796	0.00094479	0	292170	0.386255	0.000633433	26.5939	171.912	1.9487e-06	5.62688e-06	2.16545e-06
XINGU	Macrobacia do Baixo Xingu	6120248450	2	1	1.23163e+08	0	0.00626355	0.00151591	0	323960	0.382674	0.000710266	26.6099	159.865	2.00701e-06	5.74696e-06	2.17623e-06
XINGU	Macrobacia do Baixo Xingu	6120248650	2	1	1.07556e+08	0	0.00239368	0.000835333	0	374090	0.584782	0.000908319	26.4611	161.409	1.91289e-06	5.40639e-06	7.26785e-07
XINGU	Macrobacia do Baixo Xingu	6120254340	2	2	7.71564e+07	0	0.000190728	0.000416342	0	370100	0.766215	0.000735793	26.5119	175.694	2.90656e-06	8.09844e-06	4.25541e-07
XINGU	Macrobacia do Baixo Xingu	6120255060	2	1	8.27855e+07	0	1.79924e-05	0.00033851	0	295350	0.570364	0.000660803	26.217	169.969	1.48674e-06	4.22426e-06	1.43144e-07
XINGU	Macrobacia do Baixo Xingu	6120255440	2	2	2.06184e+07	0	8.60357e-05	0.000697051	0	137260	0.842569	0.000358267	26.2683	165.843	3.26939e-06	9.12962e-06	3.05994e-07
XINGU	Macrobacia do Baixo Xingu	6120260320	2	1	1.26451e+08	0	4.95017e-05	0.000370854	0	461540	0.557622	0.000933785	26.4611	173.325	1.41378e-06	4.02005e-06	1.74521e-07
XINGU	Macrobacia do Baixo Xingu	6120261040	2	1	7.80416e+07	0	6.50937e-06	0.000429083	0	271620	0.544076	0.000491707	26.3058	168.281	1.4502e-06	4.11174e-06	1.71349e-07
XINGU	Macrobacia do Baixo Xingu	6120261300	2	1	1.35365e+08	0	2.80042e-06	5.7635e-06	0	424060	0.497156	0.000872812	26.0499	155.986	1.4555e-06	4.0401e-06	1.37656e-07
XINGU	Macrobacia do Baixo Xingu	6120263150	2	1	1.30789e+08	0	0	1.34661e-05	0	369460	0.44394	0.000819934	25.875	149.19	1.69024e-06	4.75575e-06	1.48121e-07
XINGU	Macrobacia do Baixo Xingu	6120263680	2	1	8.18968e+07	0	0	0	0	397800	0.705319	0.000934795	26.0725	161.603	1.38085e-06	3.78069e-06	1.36575e-07
XINGU	Macrobacia do Baixo Xingu	6120270050	2	1	1.30987e+08	0	0.000700361	0.00322671	0	605390	0.669844	0.00130714	26.5047	174.116	1.40619e-06	4.01278e-06	1.51736e-07
XINGU	Macrobacia do Baixo Xingu	6120272060	2	1	1.44326e+08	0	0	0	0	391330	0.410365	0.00083727	25.3511	141.174	1.85392e-06	5.22531e-06	1.56625e-07
XINGU	Macrobacia do Baixo Xingu	6120273230	2	1	1.42304e+08	0	0	0	0	474740	0.579583	0.000966954	25.7262	145.27	1.68269e-06	4.72838e-06	1.48535e-07
XINGU	Macrobacia do Baixo Xingu	6120274270	2	1	1.38359e+08	0	0	3.99711e-06	0	456990	0.543397	0.000868838	26.3427	166.502	1.66099e-06	4.65748e-06	1.48485e-07
XINGU	Macrobacia do Baixo Xingu	6120275110	2	1	1.39465e+08	0	2.19463e-05	0.00074881	0	507470	0.554986	0.000836632	26.2336	177.453	1.42377e-06	4.08073e-06	1.38877e-07
XINGU	Macrobacia do Baixo Xingu	6120276370	2	2	5.14016e+07	0	0	2.23588e-05	0	239350	0.782135	0.000459486	26.2472	172.75	3.07366e-06	8.48101e-06	2.86989e-07
XINGU	Macrobacia do Baixo Xingu	6120277800	2	1	1.5792e+08	0	0	0	0	508720	0.539306	0.00105784	25.9391	157.694	1.72125e-06	4.75197e-06	1.50975e-07
XINGU	Macrobacia do Baixo Xingu	6120281440	2	1	1.38264e+08	0	0	0	0	439010	0.53497	0.00102284	25.818	148.245	1.61686e-06	4.43125e-06	1.44613e-07
XINGU	Macrobacia do Baixo Xingu	6120282530	2	1	1.10549e+08	0.00159649	4.63675e-05	1.17249e-06	0	343260	0.479765	0.000763991	26.0886	164.131	1.73937e-06	4.83244e-06	1.52322e-07
XINGU	Macrobacia do Baixo Xingu	6120287020	2	1	5.18066e+07	0	0	0	0	197230	0.587771	0.000677813	25.6635	143.74	1.85708e-06	5.13368e-06	1.56938e-07
XINGU	Macrobacia do Baixo Xingu	6120288550	2	1	1.23288e+08	0	0	0	0	348540	0.478602	0.000998405	25.3594	143.298	2.13737e-06	5.97211e-06	1.70565e-07
XINGU	Macrobacia do Baixo Xingu	6120290030	2	1	1.23306e+08	0	1.38456e-05	4.77125e-06	0	369770	0.443059	0.000901408	25.4932	163.176	1.82825e-06	5.11393e-06	1.5565e-07
XINGU	Macrobacia do Baixo Xingu	6120291900	2	2	3.0755e+07	0	2.80968e-07	0	0	143950	0.71001	0.000348646	25.3641	173.019	2.8576e-06	7.87117e-06	2.75205e-07
XINGU	Macrobacia do Baixo Xingu	6120293420	2	2	7.3615e+06	0	0	0	0	61340	0.914297	0.000186051	25.6454	161.722	3.43086e-06	9.15919e-06	3.02384e-07
XINGU	Macrobacia do Baixo Xingu	6120295590	2	2	1.51251e+07	0	0	0	0	97400	0.848593	0.000279825	25.2702	183.201	3.48309e-06	9.46149e-06	3.0749e-07
XINGU	Macrobacia do Baixo Xingu	6120297830	2	1	1.29e+08	0	3.21682e-05	1.34864e-05	0	381600	0.474911	0.00105966	25.4007	155.698	2.05614e-06	5.72243e-06	1.67295e-07
XINGU	Macrobacia do Baixo Xingu	6120300810	2	1	1.70084e+08	0	0	0	0	509890	0.498594	0.0010045	24.821	194.026	1.86738e-06	5.07087e-06	1.59728e-07
XINGU	Macrobacia do Rio Iriri	6120301680	2	1	1.68444e+08	0	3.65851e-06	0	0	502260	0.527209	0.00154945	25.2576	141.368	2.12149e-06	5.76072e-06	1.69122e-07
XINGU	Macrobacia do Rio Iriri	6120304440	2	2	6.18677e+06	0	0	0	0	54460	0.714212	0.000271705	25.4508	136.119	4.4706e-06	1.2032e-05	3.49279e-07
XINGU	Macrobacia do Baixo Xingu	6120304650	2	2	1.84378e+08	0	0	0	0	595570	0.624289	0.00114407	24.7342	190.409	4.03833e-06	1.08102e-05	3.34643e-07
XINGU	Macrobacia do Baixo Xingu	6120306130	2	2	9.28714e+07	0	0	0	0	308670	0.569531	0.000718246	24.9714	173.029	4.03463e-06	1.08828e-05	3.31329e-07
XINGU	Macrobacia do Médio Xingu	6120309880	2	1	1.80827e+08	0	9.00654e-06	2.86722e-07	0	507950	0.490759	0.00134855	25.0644	149.213	2.12841e-06	5.71779e-06	1.7007e-07
XINGU	Macrobacia do Rio Iriri	6120311570	2	2	1.50523e+07	0	0	0	0	57140	0.661673	0.000196816	25.2282	137.935	4.67364e-06	1.23659e-05	3.60442e-07
XINGU	Macrobacia do Baixo Xingu	6120312060	2	2	1.17806e+08	0	0	0	0	403950	0.592026	0.000936533	25.0364	165.681	4.09978e-06	1.10986e-05	3.34281e-07
XINGU	Macrobacia do Rio Iriri	6120314320	2	1	1.47755e+08	0	2.33933e-07	0	0	391010	0.487466	0.00131907	25.3353	138.466	2.37488e-06	6.51437e-06	1.82557e-07
XINGU	Macrobacia do Rio Iriri	6120314700	2	1	1.75255e+08	0	1.47919e-07	0	0	358370	0.370162	0.000964761	25.2388	139.126	2.41949e-06	6.50955e-06	1.83726e-07
XINGU	Macrobacia do Rio Iriri	6120315690	2	1	1.63458e+08	0	5.3922e-06	2.64324e-07	0	380940	0.397215	0.00101113	25.3229	141.061	2.1816e-06	5.91378e-06	1.72112e-07
XINGU	Macrobacia do Rio Iriri	6120315700	2	2	2.00883e+08	0	1.26813e-05	0	0	466350	0.433344	0.00104783	25.3346	140.763	4.52061e-06	1.2306e-05	3.50532e-07
XINGU	Macrobacia do Baixo Xingu	6120315720	2	1	1.07518e+08	0	0	0	0	283790	0.404299	0.000555805	25.0512	156.313	1.84961e-06	4.98802e-06	1.57854e-07
XINGU	Macrobacia do Médio Xingu	6120315970	2	2	1.0956e+07	0	0	0	0	44220	0.593329	0.000208625	24.6567	166.468	4.61233e-06	1.24347e-05	3.57868e-07
XINGU	Macrobacia do Rio Iriri	6120316970	2	1	1.24141e+08	0	0	0	0	319690	0.432438	0.000913434	25.1897	147.354	2.04022e-06	5.7033e-06	1.65265e-07
XINGU	Macrobacia do Médio Xingu	6120317130	2	1	1.4334e+08	0	0	0	0	360130	0.381479	0.0009378	24.7234	159.321	2.34803e-06	6.46511e-06	1.81815e-07
XINGU	Macrobacia do Rio Iriri	6120317990	2	1	1.16998e+08	0	3.69287e-07	0	0	258370	0.376777	0.000821314	25.3787	142.153	2.39298e-06	6.62595e-06	1.83966e-07
XINGU	Macrobacia do Rio Iriri	6120318450	2	1	1.15321e+08	0	0	0	0	334800	0.485986	0.00108932	25.3558	142.293	2.13296e-06	5.91092e-06	1.69863e-07
XINGU	Macrobacia do Rio Iriri	6120318610	2	1	4.28713e+07	0	0	0	0	122700	0.498843	0.000329978	25.3976	149.401	1.99218e-06	5.4773e-06	1.64908e-07
XINGU	Macrobacia do Rio Iriri	6120318620	2	2	1.19341e+08	0	7.24072e-08	1.08611e-06	0	401030	0.648131	0.00096782	25.399	143.004	3.80457e-06	1.02362e-05	3.15776e-07
XINGU	Macrobacia do Baixo Xingu	6120320540	2	1	1.41065e+08	0	0	0	0	377030	0.461056	0.00119249	24.966	159.825	2.33337e-06	6.36316e-06	1.81261e-07
XINGU	Macrobacia do Rio Iriri	6120321380	2	2	1.0086e+08	0	0	0	0	206920	0.338044	0.000466435	24.9792	139.121	4.90182e-06	1.33466e-05	3.72236e-07
XINGU	Macrobacia do Baixo Xingu	6120322510	2	1	1.29048e+08	0	0	0	0	329840	0.426361	0.00133171	24.9514	153.152	2.61116e-06	7.20232e-06	1.95729e-07
XINGU	Macrobacia do Médio Xingu	6120322930	2	2	1.4171e+07	0	0	0	0	73820	0.671051	0.000348906	24.9541	144.505	4.7313e-06	1.28177e-05	3.62739e-07
XINGU	Macrobacia do Baixo Xingu	6120322940	2	1	1.46021e+08	0	0	0	0	341680	0.397082	0.000994954	24.9022	154.987	2.56527e-06	6.98412e-06	1.9398e-07
XINGU	Macrobacia do Baixo Xingu	6120323390	2	2	1.25971e+08	0	0	0	0	386130	0.575822	0.000871952	25.1072	154.22	4.05887e-06	1.06887e-05	3.31933e-07
XINGU	Macrobacia do Rio Iriri	6120323650	2	1	1.2731e+08	0	0	0	0	296810	0.420084	0.00104771	25.2574	140.093	2.46106e-06	6.72185e-06	1.86702e-07
XINGU	Macrobacia do Baixo Xingu	6120323800	2	2	9.78701e+07	0	0	0	0	243440	0.438975	0.000892253	24.6058	155.477	5.15384e-06	1.38649e-05	3.82464e-07
XINGU	Macrobacia do Rio Iriri	6120324750	2	2	1.2345e+06	0	0	0	0	12030	0.671654	6.6643e-05	25.3889	142.194	4.70057e-06	1.28454e-05	3.60619e-07
XINGU	Macrobacia do Médio Xingu	6120324770	2	2	1.66477e+08	0	2.5953e-07	3.11436e-07	0	464150	0.557296	0.00133015	25.0577	136.028	4.76207e-06	1.27214e-05	3.6263e-07
XINGU	Macrobacia do Médio Xingu	6120325190	2	2	9.1206e+07	0	0	0	0	222920	0.449987	0.000720081	24.688	151.656	5.13857e-06	1.40127e-05	3.83733e-07
XINGU	Macrobacia do Médio Xingu	6120326680	2	1	1.19393e+08	0	0	7.96134e-07	0	262470	0.347369	0.000947429	25.0573	137.452	2.47746e-06	6.75613e-06	1.86793e-07
XINGU	Macrobacia do Rio Iriri	6120328210	2	2	1.79098e+08	0	2.41241e-07	0	0	475760	0.537006	0.000955272	25.603	165.711	4.69563e-06	1.29361e-05	3.65898e-07
XINGU	Macrobacia do Rio Iriri	6120328330	2	1	1.64616e+08	0	0	0	0	392040	0.44449	0.00119527	25.2163	141.152	2.48456e-06	6.79511e-06	1.88086e-07
XINGU	Macrobacia do Baixo Xingu	6120328610	2	1	1.54478e+08	0	0	0	0	367690	0.423914	0.00120626	25.1554	150.02	2.5889e-06	7.10685e-06	1.94151e-07
XINGU	Macrobacia do Rio Iriri	6120328800	2	1	1.02362e+08	0	6.87012e-07	5.90926e-07	0	308590	0.504064	0.00114001	25.5538	161.563	2.42585e-06	6.80295e-06	1.87208e-07
XINGU	Macrobacia do Baixo Xingu	6120328940	2	1	7.28565e+07	0	0	0	0	214460	0.522023	0.000810821	25.217	150.857	2.53023e-06	6.94675e-06	1.9258e-07
XINGU	Macrobacia do Baixo Xingu	6120329260	2	1	1.14015e+08	0	0	0	0	290830	0.449648	0.00116527	24.9888	148.606	2.58449e-06	6.9909e-06	1.93285e-07
XINGU	Macrobacia do Baixo Xingu	6120330170	2	1	1.52879e+08	0	0	0	0	357960	0.435065	0.00111788	25.11	147.754	2.47483e-06	6.64769e-06	1.87039e-07
XINGU	Macrobacia do Médio Xingu	6120330980	2	2	7.31035e+07	0	0	0	0	181520	0.482768	0.000505712	24.9516	141.573	4.72106e-06	1.26461e-05	3.61689e-07
XINGU	Macrobacia do Rio Iriri	6120332340	2	1	1.1448e+08	0	0	0	0	253620	0.367171	0.000774022	25.3855	153.262	2.398e-06	6.60795e-06	1.84305e-07
XINGU	Macrobacia do Baixo Xingu	6120333110	2	2	9.73818e+07	0	0	0	0	221090	0.406703	0.000628958	25.1033	149.45	4.99892e-06	1.34843e-05	3.75578e-07
XINGU	Macrobacia do Rio Iriri	6120333440	2	1	1.54246e+08	0	0	0	0	352800	0.390113	0.000976666	25.5007	159.819	2.68702e-06	7.53994e-06	2.0028e-07
XINGU	Macrobacia do Rio Iriri	6120334180	2	1	1.69747e+08	0	0	0	0	370350	0.367515	0.000863264	25.4102	154.073	2.36054e-06	6.49318e-06	1.82817e-07
XINGU	Macrobacia do Médio Xingu	6120334330	2	2	2.265e+08	0	0	0	0	602620	0.537948	0.00143048	25.0988	142.748	4.88011e-06	1.33648e-05	3.70637e-07
XINGU	Macrobacia do Médio Xingu	6120335100	2	1	1.52851e+08	0	0	0	0	356810	0.43776	0.00118144	24.7358	148.237	2.63202e-06	7.29064e-06	1.96911e-07
XINGU	Macrobacia do Rio Iriri	6120335970	2	1	1.6985e+08	0	0	0	0	389510	0.390889	0.000843503	25.6931	187.859	2.47287e-06	6.76423e-06	1.89523e-07
XINGU	Macrobacia do Médio Xingu	6120337240	2	2	5.16641e+07	0	0	8.36284e-07	0	161840	0.582254	0.000512181	24.7808	149.053	4.9877e-06	1.35808e-05	3.7716e-07
XINGU	Macrobacia do Médio Xingu	6120338060	2	2	6.81164e+06	0	0.000139959	0	0	40360	0.710803	0.00017025	25.3036	145.464	4.50047e-06	1.19188e-05	3.63691e-07
XINGU	Macrobacia do Rio Iriri	6120339620	2	1	1.33808e+08	0	0	0	0	329670	0.450017	0.00087702	25.3852	156.087	2.36249e-06	6.51484e-06	1.83389e-07
XINGU	Macrobacia do Rio Iriri	6120339630	2	1	1.12166e+08	0	5.39272e-07	2.31117e-07	0	244600	0.389526	0.000534318	25.1659	148.055	2.20453e-06	5.96488e-06	1.7481e-07
XINGU	Macrobacia do Médio Xingu	6120341060	2	1	1.177e+08	0	0	0	0	285310	0.418086	0.00092068	25.084	149.224	2.48548e-06	6.95735e-06	1.89521e-07
XINGU	Macrobacia do Baixo Xingu	6120341070	2	1	1.62412e+08	0	0	5.32052e-08	0	377580	0.427099	0.00109167	24.9209	149.795	2.60762e-06	7.19954e-06	1.95575e-07
XINGU	Macrobacia do Rio Iriri	6120342000	2	1	3.85808e+07	0	0	0	0	127130	0.602777	0.000300337	25.7272	202.742	2.44106e-06	6.34652e-06	1.74493e-07
XINGU	Macrobacia do Médio Xingu	6120342010	2	1	1.76174e+08	0	2.54473e-05	2.35435e-06	0	422150	0.438055	0.00115057	25.11	149.248	2.40518e-06	6.59017e-06	1.84621e-07
XINGU	Macrobacia do Baixo Xingu	6120342280	2	1	1.39478e+08	0	0	5.57583e-07	0	304210	0.358397	0.000955467	24.9949	149.387	2.6022e-06	7.17313e-06	1.94557e-07
XINGU	Macrobacia do Baixo Xingu	6120342710	2	1	1.30652e+08	0	0	0	0	250750	0.326911	0.000850744	25.1505	151.501	2.89969e-06	8.19734e-06	2.11443e-07
XINGU	Macrobacia do Rio Iriri	6120343100	2	1	1.26651e+08	0	0	0	0	355110	0.47124	0.0011039	25.3058	154.058	2.28792e-06	6.37782e-06	1.78853e-07
XINGU	Macrobacia do Rio Iriri	6120343180	2	1	9.19888e+07	0	0	0	0	187120	0.333946	0.000536089	25.4802	168.367	2.62598e-06	7.37591e-06	1.98707e-07
XINGU	Macrobacia do Rio Iriri	6120343850	2	1	1.62729e+08	0	0	0	0	355300	0.374714	0.000804386	25.2865	154.587	2.39192e-06	6.69335e-06	1.8483e-07
XINGU	Macrobacia do Rio Iriri	6120345630	2	2	1.10721e+08	0	0	0	0	284270	0.446174	0.000610452	25.3522	153.057	4.06603e-06	1.09305e-05	3.30176e-07
XINGU	Macrobacia do Rio Iriri	6120346300	2	2	7.55325e+07	0	0	0	0	289680	0.64923	0.000864706	25.484	181.4	4.72682e-06	1.30547e-05	3.67308e-07
XINGU	Macrobacia do Médio Xingu	6120346770	2	2	1.27689e+06	0	0	0	0	16700	0.680599	9.40543e-05	25.2449	150.667	4.90901e-06	1.34951e-05	3.81929e-07
XINGU	Macrobacia do Médio Xingu	6120347140	2	1	1.46378e+08	0	0	0	0	371250	0.448207	0.00117339	24.9064	153.912	2.47644e-06	6.87438e-06	1.88561e-07
XINGU	Macrobacia do Médio Xingu	6120347150	2	1	9.0403e+07	0	0	0	0	243240	0.478593	0.000894516	24.9121	150.454	2.47056e-06	6.75699e-06	1.8795e-07
XINGU	Macrobacia do Médio Xingu	6120347160	2	1	1.57341e+08	0	0	0	0	368840	0.445264	0.00100367	24.8739	150.563	2.4674e-06	6.74915e-06	1.88258e-07
XINGU	Macrobacia do Médio Xingu	6120347380	2	1	1.16726e+08	0	0	1.40656e-06	2.08987e-07	282160	0.441246	0.000846027	24.8183	153.08	4.25675e-06	9.11142e-06	1.84796e-07
XINGU	Macrobacia do Baixo Xingu	6120348000	2	1	1.34594e+08	0	6.16337e-06	1.29273e-06	0	293800	0.359027	0.000969936	25.1164	152.682	2.70659e-06	7.47695e-06	2.01447e-07
XINGU	Macrobacia do Rio Iriri	6120348630	2	1	8.76259e+07	0	0	0	0	201670	0.399673	0.000657618	25.4149	158.04	2.41944e-06	6.79886e-06	1.86368e-07
XINGU	Macrobacia do Médio Xingu	6120349310	2	1	1.4998e+08	0	0	0	0	371200	0.440676	0.0010268	24.9452	153.646	2.39092e-06	6.54171e-06	1.84206e-07
XINGU	Macrobacia do Baixo Xingu	6120350220	2	1	1.62369e+08	0	2.55452e-06	1.96911e-06	0	441080	0.477498	0.00141136	24.8548	154.522	2.48513e-06	6.78123e-06	1.87922e-07
XINGU	Macrobacia do Rio Iriri	6120350360	2	1	1.32104e+08	0	0	0	0	348880	0.471093	0.000897054	25.2012	155.463	2.29233e-06	6.40687e-06	1.79861e-07
XINGU	Macrobacia do Baixo Xingu	6120350900	2	1	1.03447e+08	0	5.34609e-06	4.67783e-06	0	260460	0.430703	0.000960585	24.949	153.97	2.59317e-06	7.20589e-06	1.95385e-07
XINGU	Macrobacia do Baixo Xingu	6120352470	2	1	1.36774e+08	0	0	0	0	282840	0.370892	0.000948637	24.9435	153.729	2.89744e-06	8.06525e-06	2.10877e-07
XINGU	Macrobacia do Médio Xingu	6120354400	2	1	1.40684e+08	0	0	0	0	300410	0.362481	0.000788257	24.6014	156.374	2.60279e-06	7.42982e-06	1.98008e-07
XINGU	Macrobacia do Baixo Xingu	6120354570	2	1	7.651e+07	0	0	0	0.00043377	205390	0.469249	0.000758789	24.8321	154.654	2.54789e-06	6.98622e-06	1.90649e-07
XINGU	Macrobacia do Médio Xingu	6120355390	2	1	3.77706e+07	0	0	0	0	113530	0.499242	0.000432754	25.1069	156.547	2.37384e-06	6.5571e-06	1.84128e-07
XINGU	Macrobacia do Baixo Xingu	6120356320	2	1	8.42849e+07	0	1.12776e-06	9.22711e-07	0.000185791	237910	0.468425	0.00100333	24.9878	155.414	1.43474e-05	2.24018e-05	1.87242e-07
XINGU	Macrobacia do Baixo Xingu	6120356600	2	1	1.82694e+08	0	2.97981e-06	2.36493e-07	0.00227187	440810	0.423459	0.00115994	24.915	155.665	7.30964e-05	9.79806e-05	1.33309e-07
XINGU	Macrobacia do Médio Xingu	6120358530	2	1	3.17716e+07	0	4.08187e-06	0	0	112370	0.557231	0.000475119	24.967	156.19	2.36023e-06	6.44398e-06	1.8331e-07
XINGU	Macrobacia do Rio Iriri	6120359110	2	1	1.53343e+08	0	0	0	0	331330	0.370694	0.000816865	25.5252	171.374	2.5268e-06	6.98849e-06	1.91543e-07
XINGU	Macrobacia do Rio Iriri	6120359960	2	2	2.23764e+08	0	0	0	0	634370	0.576255	0.00120288	25.5394	179.68	4.60553e-06	1.27248e-05	3.6195e-07
XINGU	Macrobacia do Médio Xingu	6120360070	2	1	1.40603e+08	0	0	0	0	313530	0.39512	0.000909715	24.9345	159.179	2.41995e-06	6.6497e-06	1.84793e-07
XINGU	Macrobacia do Baixo Xingu	6120360080	2	1	9.41201e+07	0	0	0	0	192810	0.364447	0.000664392	24.8398	155.524	2.85032e-06	7.97551e-06	2.089e-07
XINGU	Macrobacia do Rio Iriri	6120361830	2	2	2.25064e+06	0	0	0	0	18220	0.74303	7.58074e-05	25.4111	161.667	4.08023e-06	1.09782e-05	3.3116e-07
XINGU	Macrobacia do Rio Iriri	6120362070	2	2	9.38497e+07	0	0	0	0	255410	0.49323	0.000622757	25.4635	166.668	4.77166e-06	1.31957e-05	3.69053e-07
XINGU	Macrobacia do Médio Xingu	6120362580	2	1	1.24584e+08	0	2.56632e-06	2.7744e-07	0	275390	0.368572	0.000808662	25.0258	161.322	2.55435e-06	7.3257e-06	1.94077e-07
XINGU	Macrobacia do Médio Xingu	6120363530	2	1	1.26897e+08	0	0	0	0	281040	0.366603	0.000825537	24.608	158.885	2.49561e-06	6.99604e-06	1.89752e-07
XINGU	Macrobacia do Rio Iriri	6120364770	2	1	1.23337e+08	0	0	0	0	328460	0.46715	0.000800853	25.6188	188.189	2.19332e-06	6.16526e-06	1.76496e-07
XINGU	Macrobacia do Médio Xingu	6120364980	2	1	7.06077e+07	0	0	0	0	191570	0.45137	0.000663638	25.0673	160.47	2.53233e-06	7.13516e-06	1.92876e-07
XINGU	Macrobacia do Médio Xingu	6120364990	2	1	1.40399e+08	0	0	0	1.58872e-05	321840	0.393351	0.000938643	24.3579	159.592	2.53012e-06	7.04348e-06	1.90634e-07
XINGU	Macrobacia do Médio Xingu	6120365010	2	1	1.65943e+08	0	0	3.12438e-07	0.000275173	389770	0.443115	0.000926138	24.2697	160.173	5.92537e-06	1.14662e-05	1.86676e-07
XINGU	Macrobacia do Médio Xingu	6120367290	2	2	5.94658e+07	0	0	0	0	189810	0.550946	0.000632844	25.0838	161.191	4.87648e-06	1.35056e-05	3.72207e-07
XINGU	Macrobacia do Médio Xingu	6120367300	2	2	2.02214e+07	0	0	0	0	79950	0.645341	0.000258706	25.1024	161.701	4.85035e-06	1.33189e-05	3.71429e-07
XINGU	Macrobacia do Médio Xingu	6120367380	2	1	1.5759e+08	0	0	0	0	402300	0.461181	0.00101343	25.0085	161.669	2.58752e-06	7.34473e-06	1.96929e-07
XINGU	Macrobacia do Médio Xingu	6120367460	2	1	1.28782e+08	0	4.69696e-07	6.70994e-07	0	341970	0.438995	0.00115372	25.0229	162.918	2.58775e-06	7.32727e-06	1.95505e-07
XINGU	Macrobacia do Médio Xingu	6120367820	2	1	1.19982e+08	0	5.76166e-07	0	0	279600	0.399349	0.000846998	24.7403	160.878	4.66404e-06	9.69183e-06	1.82954e-07
XINGU	Macrobacia do Rio Iriri	6120368560	2	1	1.56456e+08	0	0	0	0	345690	0.390706	0.00077074	25.3304	166.478	2.40696e-06	6.66536e-06	1.85569e-07
XINGU	Macrobacia do Médio Xingu	6120369010	2	1	1.38675e+08	0	1.16711e-05	1.62012e-06	7.19264e-05	324100	0.403237	0.000848398	24.9918	163.339	3.65296e-05	5.04676e-05	1.62818e-07
XINGU	Macrobacia do Rio Iriri	6120369930	2	1	1.01741e+08	0	0	0	0	242900	0.401972	0.000708771	25.2368	163.968	2.50153e-06	7.1596e-06	1.92542e-07
XINGU	Macrobacia do Médio Xingu	6120370040	2	2	8.05115e+06	0	0	0	0	31710	0.581394	0.000126786	24.7814	160.212	5.35673e-06	1.47561e-05	3.96885e-07
XINGU	Macrobacia do Médio Xingu	6120370200	2	2	1.26072e+08	0	4.11251e-07	0	0	283150	0.447953	0.000624745	24.7674	161.544	1.14436e-05	2.25315e-05	3.89082e-07
XINGU	Macrobacia do Rio Iriri	6120370370	2	2	1.1408e+08	0	0	0	0	313620	0.507608	0.000772113	25.5006	169.643	4.86198e-06	1.3412e-05	3.72567e-07
XINGU	Macrobacia do Rio Iriri	6120371360	2	1	1.12767e+08	0	4.5977e-07	0	0	264850	0.439611	0.000714801	25.1722	164.402	2.54641e-06	7.19661e-06	1.94773e-07
XINGU	Macrobacia do Médio Xingu	6120372070	2	1	1.54147e+08	0	2.4811e-06	0	0	335650	0.366918	0.000810568	25.0088	163.453	2.52969e-06	7.1452e-06	1.92155e-07
XINGU	Macrobacia do Médio Xingu	6120372090	2	2	2.95879e+06	0	0	0	0	27970	0.73729	0.000111671	24.8354	160.104	4.75547e-06	1.30479e-05	3.65382e-07
XINGU	Macrobacia do Rio Iriri	6120373670	2	2	2.0458e+08	0	0	0	0	598540	0.57212	0.00076277	25.6473	192.277	8.30635e-06	1.71081e-05	3.15406e-07
XINGU	Macrobacia do Rio Iriri	6120375680	2	1	1.01233e+08	0	6.82876e-07	0	0	275000	0.459004	0.000908089	25.1825	167.023	2.57901e-06	7.35412e-06	1.96387e-07
XINGU	Macrobacia do Rio Iriri	6120375820	2	1	1.10905e+08	0	1.09081e-06	0	0	288350	0.427491	0.000945525	25.1935	166.889	2.55951e-06	7.24203e-06	1.94023e-07
XINGU	Macrobacia do Rio Iriri	6120376420	2	1	1.18957e+08	0	0	0	0	300640	0.443484	0.000858376	25.686	184.348	2.42042e-06	6.86513e-06	1.88518e-07
XINGU	Macrobacia do Rio Iriri	6120376520	2	1	1.45125e+08	0	5.9543e-08	3.57258e-07	0	341240	0.43557	0.000870676	25.24	169.966	2.50373e-06	7.01604e-06	1.9077e-07
XINGU	Macrobacia do Médio Xingu	6120377080	2	2	8.29178e+07	0	0	0	0	202690	0.439864	0.000559743	24.9072	166.004	7.92996e-06	1.78995e-05	3.78884e-07
XINGU	Macrobacia do Médio Xingu	6120380420	2	2	2.53069e+07	0	1.29753e-05	3.41455e-07	0.000510469	99970	0.641783	0.000322473	24.9541	169.069	3.67455e-05	5.77934e-05	3.23054e-07
XINGU	Macrobacia do Rio Fresco	6120380430	2	1	6.54207e+07	0	0	0	0	158690	0.402892	0.000540835	25.0312	163.128	2.75433e-06	7.81206e-06	2.05752e-07
XINGU	Macrobacia do Rio Fresco	6120380440	2	1	1.20074e+08	0	3.59827e-07	0	0	242550	0.338413	0.000747821	24.8823	163.243	2.89085e-06	8.22575e-06	2.11442e-07
XINGU	Macrobacia do Rio Iriri	6120380670	2	1	1.4772e+08	0	0	0	0	315000	0.375933	0.000674312	25.5194	174.764	2.57683e-06	7.14267e-06	1.95498e-07
XINGU	Macrobacia do Rio Fresco	6120381490	2	1	1.80034e+08	0	7.6796e-07	0	0	417460	0.421413	0.000893609	24.8051	163.212	2.37491e-06	6.56888e-06	1.8366e-07
XINGU	Macrobacia do Médio Xingu	6120383920	2	2	805935	0	0	0	0	5450	0.677431	2.28494e-05	25.2938	167.305	4.8597e-06	1.33932e-05	3.71341e-07
XINGU	Macrobacia do Rio Fresco	6120384220	2	1	1.30606e+08	0	1.9187e-06	2.64649e-07	0	300210	0.397628	0.000858037	24.9476	162.731	2.61104e-06	7.46378e-06	1.9765e-07
XINGU	Macrobacia do Médio Xingu	6120384750	2	1	1.07701e+08	0	1.36396e-06	0	0	239120	0.419476	0.000593654	24.5416	168.536	2.56115e-06	7.31409e-06	1.95276e-07
XINGU	Macrobacia do Rio Iriri	6120385110	2	2	2.85055e+07	0	0	0	0	77910	0.542138	0.000201449	25.249	170.417	4.89263e-06	1.35204e-05	3.74248e-07
XINGU	Macrobacia do Rio Iriri	6120385260	2	1	1.62782e+08	0	0	0	0	365880	0.391822	0.000827093	25.4135	172.93	2.55052e-06	7.18553e-06	1.94037e-07
XINGU	Macrobacia do Rio Iriri	6120386590	2	1	1.36524e+08	0	0	0	0	316120	0.380599	0.000890824	25.5581	177.332	2.82855e-06	8.12363e-06	2.09634e-07
XINGU	Macrobacia do Médio Xingu	6120388580	2	1	1.33534e+08	0	0	0	0	320400	0.434984	0.000711992	24.6566	169.069	2.38493e-06	6.65439e-06	1.85186e-07
XINGU	Macrobacia do Rio Iriri	6120388800	2	1	1.47321e+08	0	0	0	0	330990	0.407629	0.000822966	25.6072	178.705	2.64629e-06	7.47258e-06	1.99981e-07
XINGU	Macrobacia do Rio Iriri	6120389170	2	2	1.36207e+08	0	7.61295e-07	0	0	318810	0.419752	0.000646931	25.0699	169.483	5.07881e-06	1.42551e-05	3.84503e-07
XINGU	Macrobacia do Rio Iriri	6120389650	2	1	1.25234e+08	0	0	0	0	325200	0.419121	0.000772354	25.8638	186.206	2.29582e-06	6.41216e-06	1.81314e-07
XINGU	Macrobacia do Rio Iriri	6120392060	2	1	1.36749e+08	0	0	0	0	383700	0.464605	0.000993431	25.8085	186.639	2.25097e-06	6.33306e-06	1.78386e-07
XINGU	Macrobacia do Alto Xingu	6120392070	2	1	1.10384e+08	0	0	0	0	234170	0.371512	0.00065775	25.0545	168.431	2.5287e-06	7.1228e-06	1.92226e-07
XINGU	Macrobacia do Alto Xingu	6120392800	2	2	4.12879e+07	0	0	0	0	115190	0.527424	0.000294306	25.074	167.453	4.71068e-06	1.30428e-05	3.66891e-07
XINGU	Macrobacia do Rio Iriri	6120393390	2	1	1.20634e+08	0	0	0	0	306250	0.426028	0.000977108	25.0853	169.885	2.6256e-06	7.37244e-06	1.97199e-07
XINGU	Macrobacia do Rio Fresco	6120393520	2	1	1.30339e+08	0	6.62978e-07	2.65191e-07	0.0028012	278200	0.36931	0.000776899	25.1016	165.613	1.86195e-05	2.80525e-05	1.77658e-07
XINGU	Macrobacia do Rio Iriri	6120393670	2	1	1.43308e+08	0	0	0	0	274740	0.305158	0.000607315	25.0753	170.595	2.6512e-06	7.47911e-06	1.98827e-07
XINGU	Macrobacia do Rio Fresco	6120393700	2	1	1.52794e+08	0	0	0	0.0006138	327930	0.356674	0.000787523	24.6957	163.814	4.26921e-05	5.89685e-05	1.69151e-07
XINGU	Macrobacia do Rio Iriri	6120394380	2	1	1.44843e+08	0	0	0	0	347160	0.462484	0.000798354	25.5742	180.009	2.4691e-06	6.88986e-06	1.90796e-07
XINGU	Macrobacia do Rio Iriri	6120394990	2	2	2.04913e+07	0	0	0	0	135990	0.855335	0.000347852	25.9876	185.428	4.13123e-06	1.11122e-05	3.42149e-07
XINGU	Macrobacia do Alto Xingu	6120395510	2	1	1.24933e+08	0	0	3.45831e-07	0	253850	0.341194	0.000583728	25.0776	168.535	2.51593e-06	7.03579e-06	1.91783e-07
XINGU	Macrobacia do Rio Iriri	6120396200	2	1	3.89333e+07	0	0	0	0	106420	0.434129	0.000281325	25.8003	185.449	2.29165e-06	6.40028e-06	1.81737e-07
XINGU	Macrobacia do Rio Iriri	6120397900	2	2	8.8665e+07	0	0	0	0.000386359	330310	0.608429	0.000646071	25.9081	184.12	3.46507e-06	9.67835e-06	3.03389e-07
XINGU	Macrobacia do Alto Xingu	6120398450	2	1	1.83262e+08	0	6.28443e-06	4.7152e-08	0	435190	0.436354	0.000901092	25.0452	167.322	2.28238e-06	6.39199e-06	1.79163e-07
XINGU	Macrobacia do Rio Iriri	6120399840	2	1	1.23953e+08	0	0	0	0	256140	0.335688	0.00069278	25.5342	172.84	2.60309e-06	7.41642e-06	1.96301e-07
XINGU	Macrobacia do Alto Xingu	6120400010	2	1	1.07863e+08	0	0	0	0	225210	0.371418	0.000515475	25.0364	166.231	2.61072e-06	7.22266e-06	1.96704e-07
XINGU	Macrobacia do Rio Fresco	6120400540	2	1	1.09739e+08	0	0	0	0	307920	0.479362	0.000986387	25.0529	162.902	2.61815e-06	7.4928e-06	1.98051e-07
XINGU	Macrobacia do Rio Fresco	6120401300	2	1	1.28368e+08	0	1.21168e-06	0	9.20156e-05	248440	0.326666	0.000634561	24.5595	167.184	2.78078e-06	7.75687e-06	2.06182e-07
XINGU	Macrobacia do Alto Xingu	6120401840	2	2	4.62435e+06	0	0	0	0	29940	0.591884	0.000155251	25.3094	168.486	5.13431e-06	1.45058e-05	3.86821e-07
XINGU	Macrobacia do Rio Iriri	6120402280	2	2	2.31515e+08	0	4.47894e-07	3.3592e-07	0	578570	0.500733	0.00115879	25.3798	171.722	5.22227e-06	1.4497e-05	3.91041e-07
XINGU	Macrobacia do Rio Fresco	6120402320	2	1	1.00503e+08	0	0	0	0	215190	0.383252	0.00064976	25.0291	162.655	1.36735e-05	2.14914e-05	2.06059e-07
XINGU	Macrobacia do Rio Iriri	6120403530	2	1	1.54558e+08	0	0	0	0	428170	0.50831	0.00107359	25.5165	175.394	2.29498e-06	6.40035e-06	1.80866e-07
XINGU	Macrobacia do Rio Fresco	6120403540	2	1	9.04127e+07	0	0	0	0.0010702	200360	0.368053	0.000528754	24.6362	164.526	3.59642e-06	8.65484e-06	1.96193e-07
XINGU	Macrobacia do Alto Xingu	6120403750	2	2	1.51906e+08	0	0	0	0	464270	0.598298	0.00106135	24.9738	167.23	5.09614e-06	1.40867e-05	3.85887e-07
XINGU	Macrobacia do Rio Iriri	6120404350	2	1	1.36833e+08	0	6.31513e-08	0	0.000783073	411250	0.479292	0.000730312	25.7579	181.034	6.03363e-06	1.09011e-05	1.46976e-07
XINGU	Macrobacia do Alto Xingu	6120404480	2	1	1.02116e+08	0	0	0	0	235000	0.389302	0.00066078	25.0696	168.417	2.43375e-06	6.82455e-06	1.86567e-07
XINGU	Macrobacia do Rio Fresco	6120404910	2	2	1.31716e+08	0	0	0	9.6528e-05	330600	0.479207	0.000758429	25.1016	162.975	9.06386e-06	1.95227e-05	3.86735e-07
XINGU	Macrobacia do Rio Iriri	6120404990	2	1	5.79464e+07	0	0	0	0	184200	0.532378	0.000548187	25.8898	188.827	2.30192e-06	6.565e-06	1.82822e-07
XINGU	Macrobacia do Rio Iriri	6120406910	2	1	6.70317e+07	0	0	0	0	191410	0.491881	0.00057859	25.6005	179.013	2.25341e-06	6.29862e-06	1.7864e-07
XINGU	Macrobacia do Alto Xingu	6120407000	2	1	1.70262e+08	0	4.52251e-06	5.07521e-08	0	463420	0.481658	0.00103945	25.1021	167.78	2.25649e-06	6.28007e-06	1.77853e-07
XINGU	Macrobacia do Rio Fresco	6120408600	2	1	1.62711e+08	0	0	0	0	405650	0.457959	0.00105483	24.4924	166.341	2.61759e-06	7.28073e-06	1.96522e-07
XINGU	Macrobacia do Rio Fresco	6120408610	2	1	1.40786e+08	0	0	0	0	290610	0.357858	0.000751959	24.9637	164.436	2.62632e-06	7.43777e-06	1.99009e-07
XINGU	Macrobacia do Rio Iriri	6120409580	2	1	1.2085e+08	0	0	0	0	286880	0.421723	0.00088513	25.2035	170.103	2.69903e-06	7.61467e-06	2.01502e-07
XINGU	Macrobacia do Alto Xingu	6120410030	2	2	5.70323e+06	0	0	0	0	30770	0.732954	9.78358e-05	25.3738	167.929	4.6197e-06	1.25463e-05	3.60154e-07
XINGU	Macrobacia do Rio Iriri	6120410280	2	2	6.77138e+07	0	0	0	0	174960	0.485665	0.000481226	25.3157	168.979	5.05865e-06	1.4076e-05	3.83891e-07
XINGU	Macrobacia do Rio Iriri	6120410520	2	1	1.40949e+08	0	0	0	0.000645823	364630	0.397257	0.00066645	25.9425	183.74	2.7824e-05	4.10926e-05	1.29373e-07
XINGU	Macrobacia do Rio Iriri	6120410550	2	1	1.34105e+08	0	0	0	0	265450	0.335732	0.000685682	25.1282	170.007	2.6388e-06	7.48277e-06	1.97878e-07
XINGU	Macrobacia do Rio Iriri	6120410960	2	2	1.49439e+08	0	0	0	0	371460	0.496503	0.000602225	25.5507	170.82	4.65683e-06	1.2843e-05	3.63621e-07
XINGU	Macrobacia do Rio Iriri	6120411850	2	1	1.28823e+08	0	0	0	0	313780	0.416381	0.000896986	25.4882	171.877	2.30996e-06	6.45605e-06	1.8021e-07
XINGU	Macrobacia do Rio Fresco	6120411860	2	1	1.04477e+08	0	0	0	0	250650	0.433381	0.000712854	25.024	163.419	2.58627e-06	7.31766e-06	1.9609e-07
XINGU	Macrobacia do Rio Fresco	6120411870	2	1	1.22532e+08	0	1.16594e-05	0	0	228660	0.291586	0.000583257	24.3995	166.334	2.45676e-06	6.74427e-06	1.87276e-07
XINGU	Macrobacia do Rio Fresco	6120412850	2	1	1.65183e+08	0	0	0	0	342430	0.355585	0.000752154	24.545	164.57	2.40399e-06	6.60647e-06	1.84492e-07
XINGU	Macrobacia do Alto Xingu	6120414430	2	1	8.60551e+07	0	0	0	0	220300	0.462528	0.000662112	25.273	167.684	2.47388e-06	6.96592e-06	1.90163e-07
XINGU	Macrobacia do Rio Fresco	6120415160	2	2	2.15298e+08	0	0	0	0.00191594	543900	0.498033	0.00105592	24.9192	162.827	2.89167e-05	4.71596e-05	3.5928e-07
XINGU	Macrobacia do Rio Iriri	6120416020	2	1	1.23747e+08	0	0	0	0	302320	0.402626	0.000794858	25.5296	175.31	2.31301e-06	6.64478e-06	1.81385e-07
XINGU	Macrobacia do Rio Fresco	6120416570	2	1	1.18655e+08	0	0	0	0.00204726	273260	0.375906	0.000846067	24.7797	162.7	7.09035e-06	1.32754e-05	2.04981e-07
XINGU	Macrobacia do Rio Fresco	6120416690	2	1	1.39067e+08	0	3.7282e-07	1.24273e-07	0	313260	0.39034	0.000899658	24.7834	165.918	2.7835e-06	7.98107e-06	2.06298e-07
XINGU	Macrobacia do Rio Iriri	6120416840	2	2	1.32109e+07	0	0	0	0	92670	0.882357	0.000223101	26.1263	181.552	1.11136e-05	2.06983e-05	2.9364e-07
XINGU	Macrobacia do Alto Xingu	6120418890	2	1	1.58384e+08	0	1.31619e-06	0	0	348290	0.404447	0.000820866	25.2398	167.371	2.53142e-06	7.15916e-06	1.92453e-07
XINGU	Macrobacia do Rio Fresco	6120420990	2	1	1.36544e+08	0	0	0	0.00279223	332260	0.4137	0.00106751	25.1973	161.382	2.44562e-06	6.66303e-06	1.86286e-07
XINGU	Macrobacia do Rio Fresco	6120421020	2	1	1.36543e+08	0	1.45556e-06	1.2657e-07	0.00558045	288360	0.351897	0.000776705	25.0849	163.113	2.1218e-05	3.17314e-05	1.77839e-07
XINGU	Macrobacia do Alto Xingu	6120421160	2	1	1.21592e+08	0	0	0	0	257610	0.377361	0.000560668	25.3749	167.531	2.44523e-06	6.80614e-06	1.8808e-07
XINGU	Macrobacia do Rio Iriri	6120421590	2	1	6.42032e+07	0	0	0	0	193650	0.48156	0.000536286	26.0857	178.471	2.14702e-06	6.07908e-06	1.73878e-07
XINGU	Macrobacia do Rio Iriri	6120422180	2	1	1.3708e+08	0	0	0	0	298300	0.383027	0.000785046	25.3497	168.769	2.52987e-06	7.07683e-06	1.91591e-07
XINGU	Macrobacia do Rio Fresco	6120422370	2	2	2.25721e+08	0	0	0	0	519050	0.462183	0.000932099	25.2066	162.353	4.7163e-06	1.29479e-05	3.63697e-07
XINGU	Macrobacia do Rio Fresco	6120423430	2	1	1.15209e+08	0	0	0	0	254020	0.416806	0.000698931	25.1637	161.611	2.53902e-06	7.05936e-06	1.92654e-07
XINGU	Macrobacia do Rio Fresco	6120424240	2	1	1.32258e+08	0	0	0	0.00282188	291770	0.396843	0.00084422	25.0078	162.938	1.11927e-05	1.84618e-05	1.93012e-07
XINGU	Macrobacia do Rio Fresco	6120424840	2	2	9.843e+07	0	0	0	0	246350	0.481522	0.000678823	25.2472	163.017	4.94184e-06	1.36225e-05	3.75332e-07
XINGU	Macrobacia do Rio Fresco	6120425120	2	2	2.72305e+07	0	0	0	0	83760	0.521168	0.000297588	25.2629	162.351	4.9798e-06	1.39064e-05	3.77638e-07
XINGU	Macrobacia do Rio Fresco	6120427740	2	2	1.36473e+08	0	1.19037e-05	0	0	392080	0.568586	0.000962972	24.2356	169.658	5.15223e-06	1.39989e-05	3.84531e-07
XINGU	Macrobacia do Alto Xingu	6120429400	2	2	6.30856e+07	0	0	0	0	162240	0.504832	0.000377395	25.3798	165.909	5.04377e-06	1.39028e-05	3.81789e-07
XINGU	Macrobacia do Rio Iriri	6120429820	2	1	7.21526e+07	0	0	0	0	185190	0.438868	0.000564067	25.5853	167.817	2.46465e-06	6.96064e-06	1.89171e-07
XINGU	Macrobacia do Rio Fresco	6120429840	2	1	1.69693e+08	0	9.03296e-05	0	0	326240	0.339339	0.000679875	24.2982	171.028	2.68806e-06	7.41448e-06	2.21183e-07
XINGU	Macrobacia do Rio Iriri	6120430550	2	2	4.88581e+07	0	0	0	0	174820	0.662985	0.000424745	25.7497	167.612	4.25603e-06	1.17206e-05	3.41971e-07
XINGU	Macrobacia do Rio Fresco	6120430900	2	1	1.38702e+08	0	0	0	0	260930	0.325022	0.000687651	24.2809	166.335	2.84669e-06	8.08119e-06	2.08631e-07
XINGU	Macrobacia do Alto Xingu	6120431300	2	2	1.50643e+08	0	0	0	0	341230	0.399376	0.000587902	25.4863	167.185	4.73203e-06	1.31444e-05	3.65628e-07
XINGU	Macrobacia do Rio Iriri	6120431500	2	1	1.22239e+08	0	0	0	0	239610	0.307237	0.000555807	25.5232	168.183	2.4675e-06	6.98623e-06	1.88945e-07
XINGU	Macrobacia do Rio Iriri	6120431620	2	2	1.75993e+08	0	0	0	0	485010	0.507577	0.000726333	26.0666	174.632	4.2211e-06	1.17993e-05	3.41499e-07
XINGU	Macrobacia do Rio Iriri	6120434780	2	1	1.23724e+08	0	0	0	0	317640	0.421266	0.000727296	26.2133	178.603	2.12001e-06	6.12641e-06	1.7182e-07
XINGU	Macrobacia do Rio Iriri	6120435450	2	1	9.51653e+07	0	9.08017e-08	0	0	242730	0.436955	0.000722661	25.486	168.021	2.34079e-06	6.53883e-06	1.82132e-07
XINGU	Macrobacia do Rio Iriri	6120435920	2	1	1.22698e+08	0	0	0	0	269450	0.362743	0.000670698	25.731	167.396	2.41706e-06	6.90339e-06	1.86678e-07
XINGU	Macrobacia do Rio Iriri	6120436960	2	2	2.05581e+08	0	8.40659e-07	0	0	675770	0.625501	0.000993255	26.3021	180.8	3.7859e-06	1.04514e-05	3.22519e-07
XINGU	Macrobacia do Alto Xingu	6120436970	2	1	1.23741e+08	0	0	0	0	268960	0.37287	0.000740262	25.5277	167.395	2.3967e-06	6.74095e-06	1.84714e-07
XINGU	Macrobacia do Rio Fresco	6120437170	2	2	2.38102e+07	0	0	0	0	63460	0.488607	0.000187355	25.3032	163.868	4.92666e-06	1.35908e-05	3.74242e-07
XINGU	Macrobacia do Rio Iriri	6120438580	2	1	8.50655e+07	0	0	0	0	214260	0.435247	0.000657365	25.7693	167.744	2.39544e-06	6.7852e-06	1.85542e-07
XINGU	Macrobacia do Rio Fresco	6120438680	2	2	1.50401e+08	0	0	0	0	437410	0.568169	0.000884907	25.1832	163.951	5.3021e-06	1.45915e-05	3.95318e-07
XINGU	Macrobacia do Alto Xingu	6120438800	2	1	1.4303e+08	0	0	0	0	306780	0.355124	0.000773348	25.3987	166.62	2.57911e-06	7.24578e-06	1.94368e-07
XINGU	Macrobacia do Alto Xingu	6120439920	2	1	1.31315e+08	0	0	0	0	287720	0.356941	0.000817275	25.4332	166.104	2.83717e-06	8.21312e-06	2.0969e-07
XINGU	Macrobacia do Rio Iriri	6120440970	2	1	1.39163e+08	0	0	0	0	337740	0.426885	0.000857301	25.7941	164.67	2.25917e-06	6.41505e-06	1.7835e-07
XINGU	Macrobacia do Rio Iriri	6120442120	2	1	1.50771e+08	0	0	0	0	374620	0.450721	0.000828006	25.8721	162.5	2.26389e-06	6.46658e-06	1.79314e-07
XINGU	Macrobacia do Alto Xingu	6120442240	2	1	1.20671e+08	0	0	0	0	259890	0.348928	0.000613438	24.9052	165.002	2.77476e-06	7.80403e-06	2.05233e-07
XINGU	Macrobacia do Rio Fresco	6120443670	2	1	1.61595e+08	0	7.11207e-06	2.67371e-07	0	329540	0.384463	0.000905629	25.1464	163.226	2.71484e-06	7.52548e-06	2.01338e-07
XINGU	Macrobacia do Rio Fresco	6120444810	2	2	1.68893e+08	0	3.06981e-07	2.04654e-07	0	396940	0.459636	0.000981069	25.3246	162.879	5.52531e-06	1.5273e-05	4.05606e-07
XINGU	Macrobacia do Rio Iriri	6120445410	2	1	1.38095e+08	0	1.31405e-06	0	0	387560	0.43954	0.000676389	25.2846	184.773	1.71047e-06	4.93651e-06	1.52385e-07
XINGU	Macrobacia do Alto Xingu	6120445580	2	1	1.44573e+08	0	2.98851e-07	1.7931e-07	0	307060	0.334205	0.000705805	25.6038	166.243	2.40413e-06	6.62473e-06	1.85247e-07
XINGU	Macrobacia do Alto Xingu	6120445720	2	2	9.92787e+07	0	0	0	0	279810	0.514596	0.000662512	25.6741	168.338	4.53869e-06	1.27247e-05	3.5604e-07
XINGU	Macrobacia do Rio Fresco	6120446930	2	2	3.39649e+07	0	0	0	0	106110	0.562294	0.000358616	25.1468	164.423	5.4128e-06	1.48919e-05	4.0051e-07
XINGU	Macrobacia do Rio Iriri	6120447490	2	2	4.1264e+07	0	0	0	0	175040	0.682353	0.000505934	25.941	165.117	4.15253e-06	1.13442e-05	3.36421e-07
XINGU	Macrobacia do Alto Xingu	6120447620	2	1	9.85948e+07	0	1.0856e-06	1.40229e-06	0	239150	0.408112	0.000808141	25.6296	165.425	2.8211e-06	8.14526e-06	2.1135e-07
XINGU	Macrobacia do Alto Xingu	6120448880	2	1	1.68328e+08	0	0	0	0	414950	0.452522	0.00109953	25.5835	165.834	2.46101e-06	6.81842e-06	1.88343e-07
XINGU	Macrobacia do Rio Iriri	6120449000	2	2	4.62593e+07	0	0	0	0	170530	0.61856	0.000518424	25.7253	169.852	4.51471e-06	1.25556e-05	3.54594e-07
XINGU	Macrobacia do Rio Iriri	6120449480	2	1	1.52919e+08	0	4.23811e-06	6.21589e-07	0	406880	0.416145	0.000780514	25.4613	185.068	2.06561e-06	5.62922e-06	1.69336e-07
XINGU	Macrobacia do Rio Iriri	6120450270	2	1	8.36993e+07	0	0	0	0	187870	0.377037	0.000482326	25.8982	169.007	2.37769e-06	6.70662e-06	1.85248e-07
XINGU	Macrobacia do Rio Iriri	6120450380	2	1	1.41712e+08	0	0	0	0	351840	0.431824	0.000762163	25.3717	179.323	2.31491e-06	6.6011e-06	1.83374e-07
XINGU	Macrobacia do Rio Fresco	6120452280	2	1	1.10658e+08	0	3.90447e-07	2.34268e-07	0	236300	0.39796	0.000708416	25.3401	161.594	2.86202e-06	7.91755e-06	2.10207e-07
XINGU	Macrobacia do Alto Xingu	6120452410	2	1	1.45824e+08	0	0	0	0	331030	0.391354	0.000682957	25.6387	169.623	2.24275e-06	6.30584e-06	1.77906e-07
XINGU	Macrobacia do Alto Xingu	6120452420	2	1	8.35253e+07	0	0	0	0	231310	0.499542	0.000758715	25.6119	164.573	2.76262e-06	7.84191e-06	2.08968e-07
XINGU	Macrobacia do Alto Xingu	6120454290	2	1	1.10777e+08	0	0	0	0	263530	0.410431	0.000616478	25.5132	168.923	2.26251e-06	6.36117e-06	1.79126e-07
XINGU	Macrobacia do Alto Xingu	6120456910	2	1	1.62182e+08	0	0	0	0	370380	0.378374	0.00070671	25.6242	170.777	2.01656e-06	5.50881e-06	1.65593e-07
XINGU	Macrobacia do Rio Iriri	6120457230	2	1	1.13012e+08	0	0	0	0	265050	0.389787	0.000736405	25.9264	173.526	2.4272e-06	6.90088e-06	1.87207e-07
XINGU	Macrobacia do Rio Iriri	6120457440	2	2	2.34143e+06	0	0	0	0	25340	0.656669	0.000117104	26.0556	172.056	4.69387e-06	1.30997e-05	3.63382e-07
XINGU	Macrobacia do Alto Xingu	6120458270	2	1	1.50632e+08	0	0	0	0	314540	0.384775	0.000955939	25.4369	165.449	2.96336e-06	8.46643e-06	2.16101e-07
XINGU	Macrobacia do Rio Fresco	6120458280	2	1	1.26655e+08	0	2.93372e-06	2.72904e-07	0	234310	0.346806	0.000778001	25.3639	161.698	2.88709e-06	7.94994e-06	2.09357e-07
XINGU	Macrobacia do Rio Fresco	6120458350	2	1	1.24606e+08	0	0	0	0	224530	0.312083	0.000777823	25.3777	162.822	2.98745e-06	8.38083e-06	2.16092e-07
XINGU	Macrobacia do Alto Xingu	6120458720	2	2	1.19764e+07	0	0	0	0	55920	0.670458	0.000207312	25.6513	166.551	4.60001e-06	1.2557e-05	3.58865e-07
XINGU	Macrobacia do Rio Iriri	6120460010	2	2	4.14175e+06	0	0	0	0	24050	0.732516	8.09916e-05	25.7996	172.271	4.20522e-06	1.16459e-05	3.40185e-07
XINGU	Macrobacia do Rio Iriri	6120460230	2	2	8.82484e+07	0	0	0	0	248630	0.503974	0.000630693	25.9906	173.848	4.90235e-06	1.38844e-05	3.76112e-07
XINGU	Macrobacia do Rio Iriri	6120460660	2	1	8.84855e+07	0	0	0	0	266080	0.501883	0.000852348	26.0741	177.7	2.4813e-06	7.07853e-06	1.90805e-07
XINGU	Macrobacia do Rio Iriri	6120461700	2	2	2.48526e+07	0	0	0	0	116610	0.679581	0.000341141	25.9036	174.19	4.44174e-06	1.22755e-05	3.52531e-07
XINGU	Macrobacia do Alto Xingu	6120461720	2	2	4.70608e+07	0	1.06538e-07	7.95535e-07	0	119950	0.468687	0.000431402	25.607	163.6	5.63754e-06	1.56343e-05	4.11326e-07
XINGU	Macrobacia do Alto Xingu	6120461900	2	1	1.48022e+08	0	2.94338e-06	1.90704e-06	0	310630	0.366597	0.00086684	25.3696	163.325	2.8191e-06	7.80452e-06	2.05837e-07
XINGU	Macrobacia do Alto Xingu	6120464070	2	1	1.37738e+08	0	1.12925e-06	6.27363e-08	0	298310	0.372059	0.000930286	25.7496	165.439	2.74001e-06	7.60533e-06	2.03953e-07
XINGU	Macrobacia do Rio Iriri	6120465320	2	1	1.25505e+08	0	0	0	0	288650	0.358535	0.000630272	25.694	175.323	2.22605e-06	6.38129e-06	1.77501e-07
XINGU	Macrobacia do Alto Xingu	6120465790	2	1	1.22621e+08	0	0	0	0	303160	0.392034	0.000853789	25.628	169.796	2.24392e-06	6.27554e-06	1.77048e-07
XINGU	Macrobacia do Alto Xingu	6120469530	2	1	1.76971e+08	0	0	0	0	382510	0.420807	0.000915114	25.2553	161.759	2.52652e-06	7.07152e-06	1.91158e-07
XINGU	Macrobacia do Alto Xingu	6120469670	2	2	3.26532e+07	0	0	0	0	108740	0.568402	0.000255117	25.8027	173.427	3.99137e-06	1.09445e-05	3.29219e-07
XINGU	Macrobacia do Alto Xingu	6120469840	2	2	1.96501e+08	0	0	0	0	605210	0.58863	0.00112454	25.7453	175.289	4.17487e-06	1.17984e-05	3.39053e-07
XINGU	Macrobacia do Rio Iriri	6120470520	2	1	1.20003e+08	0	0	0	0	274230	0.391536	0.000761227	25.9369	183.085	2.5233e-06	7.07858e-06	1.91811e-07
XINGU	Macrobacia do Rio Iriri	6120470660	2	1	1.43576e+08	0	0	0	0	332000	0.448946	0.000691446	25.9538	185.792	2.43175e-06	6.92177e-06	1.89342e-07
XINGU	Macrobacia do Rio Iriri	6120472870	2	2	1.32845e+08	0	0	0	0	336070	0.428075	0.000612221	25.8076	181.299	4.27146e-06	1.20735e-05	3.43503e-07
XINGU	Macrobacia do Alto Xingu	6120473740	2	1	1.68553e+08	0	0	0	0	309730	0.331421	0.000599574	25.3496	160.204	2.27363e-06	6.2637e-06	1.7751e-07
XINGU	Macrobacia do Alto Xingu	6120474410	2	2	5.60422e+07	0	0	0	0	151600	0.539321	0.000473113	25.9092	164.857	5.42019e-06	1.47971e-05	4.01912e-07
XINGU	Macrobacia do Rio Iriri	6120477130	2	1	1.47885e+08	0	4.09023e-07	0	0	358210	0.400851	0.000709801	25.8703	184.547	2.25479e-06	6.40265e-06	1.79662e-07
XINGU	Macrobacia do Rio Iriri	6120477940	2	1	1.30646e+08	0	1.12442e-06	6.61421e-07	0	295810	0.389493	0.0007952	25.9019	185.24	2.64848e-06	7.59429e-06	1.9988e-07
XINGU	Macrobacia do Rio Iriri	6120478540	2	1	1.4131e+08	0	0	0	0	359040	0.424677	0.000758346	25.8617	186.32	2.41772e-06	6.84404e-06	1.96038e-07
XINGU	Macrobacia do Rio Iriri	6120478810	2	1	1.65782e+08	0	0	0	0	455670	0.487392	0.00119322	25.8608	186.633	2.57475e-06	7.23842e-06	1.96233e-07
XINGU	Macrobacia do Alto Xingu	6120479690	2	1	1.60044e+08	0	2.57137e-05	2.31444e-05	0	336650	0.384343	0.000822789	25.9542	168.09	2.63028e-06	7.43059e-06	2.18644e-07
XINGU	Macrobacia do Alto Xingu	6120480350	2	1	1.7023e+08	0	1.268e-05	0	0	413000	0.403114	0.00068137	25.897	183.05	2.07034e-06	5.84613e-06	1.72072e-07
XINGU	Macrobacia do Alto Xingu	6120480450	2	1	1.80826e+08	0	2.59039e-06	0	0	442910	0.388806	0.000731962	25.9179	184.587	2.22574e-06	6.34269e-06	1.78232e-07
XINGU	Macrobacia do Rio Iriri	6120481960	2	1	1.46964e+08	0	5.87978e-07	0	4.96511e-05	306750	0.375289	0.00071147	25.7831	187.424	2.69666e-06	7.60097e-06	2.01949e-07
XINGU	Macrobacia do Rio Iriri	6120482280	2	1	9.87901e+07	0	4.02362e-06	0	0	216640	0.393884	0.000589435	25.8121	187.681	2.72512e-06	7.78736e-06	2.05369e-07
XINGU	Macrobacia do Alto Xingu	6120482800	2	1	1.51566e+08	0	1.18586e-05	1.97837e-05	0	328370	0.388184	0.000915404	26.0777	166.899	2.67274e-06	7.41957e-06	2.02997e-07
XINGU	Macrobacia do Alto Xingu	6120483520	2	1	1.15644e+08	0	4.25917e-06	5.23056e-07	0	225760	0.334426	0.000622617	25.76	160.785	2.87136e-06	8.06674e-06	2.10894e-07
XINGU	Macrobacia do Alto Xingu	6120484340	2	1	1.19247e+08	0	2.89859e-06	0	0	272360	0.402688	0.000976046	25.9016	159.292	2.60079e-06	7.34095e-06	1.95424e-07
XINGU	Macrobacia do Alto Xingu	6120484670	2	1	1.24093e+08	0	2.08904e-06	6.96347e-07	0	298850	0.419361	0.00103289	25.8153	157.995	2.55854e-06	7.38163e-06	1.94113e-07
XINGU	Macrobacia do Alto Xingu	6120484810	2	1	1.28099e+08	0	3.97995e-06	4.04741e-07	0	229340	0.300475	0.00058991	25.945	156.59	2.60899e-06	7.46801e-06	1.9716e-07
XINGU	Macrobacia do Alto Xingu	6120488140	2	1	1.66473e+08	0	6.22888e-07	5.19073e-07	0	419380	0.463353	0.000992019	25.8861	175.929	2.47573e-06	7.06295e-06	1.90694e-07
XINGU	Macrobacia do Alto Xingu	6120490620	2	1	1.46555e+08	0	2.9481e-07	0	0	361050	0.43379	0.00089766	25.6711	188.942	2.49839e-06	6.99926e-06	1.91915e-07
XINGU	Macrobacia do Alto Xingu	6120490630	2	1	1.79732e+08	0	2.37478e-06	2.4039e-06	0	356730	0.34918	0.000722972	26.081	169.402	2.55258e-06	7.14114e-06	1.95025e-07
XINGU	Macrobacia do Alto Xingu	6120491880	2	2	8.37166e+07	0	1.44507e-06	3.09658e-06	0	273800	0.634861	0.000630265	26.042	177.581	4.57736e-06	1.2456e-05	3.59128e-07
XINGU	Macrobacia do Alto Xingu	6120492170	2	1	1.24603e+08	0	4.85447e-07	7.143e-06	0	251880	0.335477	0.000645303	25.9561	176.048	2.49948e-06	7.03511e-06	1.90878e-07
XINGU	Macrobacia do Alto Xingu	6120495250	2	1	1.24349e+08	0	0	0	0	267980	0.339298	0.000611562	25.6205	184.446	2.44326e-06	7.11814e-06	1.90365e-07
XINGU	Macrobacia do Alto Xingu	6120495660	2	1	1.67261e+08	0	6.19955e-06	2.16984e-06	0	358880	0.391618	0.000761795	25.9729	174.963	2.53823e-06	7.15654e-06	1.94103e-07
XINGU	Macrobacia do Alto Xingu	6120497680	2	1	1.41572e+08	0	1.09142e-05	7.11648e-06	0	276130	0.344805	0.000722449	26.1718	164.309	2.59866e-06	7.31249e-06	1.97325e-07
XINGU	Macrobacia do Alto Xingu	6120498310	2	2	1.64797e+08	0	2.30716e-06	7.86531e-07	0	380560	0.464878	0.000812474	25.9096	172.085	5.08219e-06	1.42718e-05	3.84492e-07
XINGU	Macrobacia do Alto Xingu	6120498460	2	1	1.49362e+08	1.03168e-05	5.61182e-06	1.73561e-06	0	318870	0.381522	0.000766019	25.9437	175.425	2.58025e-06	7.32133e-06	1.95915e-07
XINGU	Macrobacia do Alto Xingu	6120499320	2	1	1.33143e+08	0	0	0	0	337240	0.458359	0.000745628	25.5834	186.828	2.39684e-06	6.75285e-06	1.87864e-07
XINGU	Macrobacia do Alto Xingu	6120499520	2	1	1.15882e+08	0	5.57535e-06	4.43163e-06	0	314060	0.470716	0.000875078	25.7155	176.374	2.49458e-06	7.14395e-06	1.92443e-07
XINGU	Macrobacia do Alto Xingu	6120501030	2	1	9.82177e+07	0	0	0	0	243210	0.415859	0.000625826	25.5761	184.544	2.35293e-06	6.70954e-06	1.84792e-07
XINGU	Macrobacia do Rio Manissauá-Miçu	6120501630	2	2	1.66853e+08	0	1.55367e-07	2.58945e-07	0	402190	0.480522	0.000766815	25.5239	181.751	5.03369e-06	1.38739e-05	3.8299e-07
XINGU	Macrobacia do Alto Xingu	6120502240	2	1	1.01767e+08	0	1.10385e-06	1.87507e-06	0	221690	0.394303	0.000622505	26.0043	162.408	2.60756e-06	7.37582e-06	1.99728e-07
XINGU	Macrobacia do Alto Xingu	6120504870	2	1	1.15777e+08	0	1.35225e-06	0	0	270820	0.399029	0.0007846	25.654	173.994	2.59263e-06	7.37349e-06	1.96689e-07
XINGU	Macrobacia do Alto Xingu	6120507750	2	1	1.21574e+08	0	4.26464e-07	0	0	283770	0.406336	0.000886757	25.8543	156.727	2.71609e-06	7.78841e-06	2.03867e-07
XINGU	Macrobacia do Rio Manissauá-Miçu	6120509600	2	1	1.39362e+08	0	1.92232e-05	7.37395e-07	0	326230	0.411044	0.000842351	25.4199	170.396	2.32935e-06	6.54807e-06	1.81154e-07
XINGU	Macrobacia do Rio Manissauá-Miçu	6120509800	2	1	1.28724e+08	0	1.72464e-07	0	0	361480	0.49317	0.000954405	25.4818	176.804	2.28895e-06	6.46738e-06	1.80969e-07
XINGU	Macrobacia do Alto Xingu	6120510180	2	1	1.08983e+08	0	3.568e-06	3.09227e-06	0	222610	0.377988	0.000633868	25.8528	164.245	2.75489e-06	7.99446e-06	2.07312e-07
XINGU	Macrobacia do Rio Manissauá-Miçu	6120510350	2	2	2.15998e+08	0	1.92028e-06	1.20018e-06	0	510290	0.482481	0.000907494	25.6282	171.502	5.27317e-06	1.4567e-05	3.95382e-07
XINGU	Macrobacia do Alto Xingu	6120510960	2	2	8.48023e+07	0	6.21577e-06	0	0	219950	0.511084	0.000599107	25.8888	150.938	5.37151e-06	1.50662e-05	3.98468e-07
XINGU	Macrobacia do Rio Manissauá-Miçu	6120511760	2	2	5.60704e+07	0.000223663	2.0497e-05	3.5446e-06	0	186260	0.553785	0.000621408	25.6879	167.047	5.03164e-06	1.40304e-05	3.8153e-07
XINGU	Macrobacia do Rio Manissauá-Miçu	6120512860	2	1	1.28965e+08	0	0	0	0	354760	0.468858	0.00118593	25.5218	163.808	2.60631e-06	7.30735e-06	1.96168e-07
XINGU	Macrobacia do Rio Manissauá-Miçu	6120515560	2	1	1.08511e+08	0	1.43341e-06	3.65425e-07	0	265680	0.451242	0.00075439	25.3747	158.531	2.56729e-06	7.21493e-06	1.94274e-07
XINGU	Macrobacia do Rio Manissauá-Miçu	6120515850	2	1	1.08801e+08	0	3.98727e-05	1.93442e-07	0	271620	0.445571	0.000755954	25.268	165.89	2.45958e-06	7.0865e-06	1.89643e-07
XINGU	Macrobacia do Rio Manissauá-Miçu	6120519300	2	2	2.93931e+06	0	0	0	0	27360	0.728436	0.000109313	25.4109	153.723	4.82132e-06	1.3202e-05	3.67994e-07
XINGU	Macrobacia do Rio Manissauá-Miçu	6120522950	2	2	1.95858e+07	0	1.32359e-05	7.92558e-06	0	92440	0.621538	0.000351214	25.1901	158.885	4.76149e-06	1.33289e-05	3.67968e-07
XINGU	Macrobacia do Rio Manissauá-Miçu	6120523840	2	1	1.11388e+08	0	0	0	0	216070	0.325473	0.000611141	25.0004	156.641	2.6293e-06	7.51256e-06	1.96755e-07
XINGU	Macrobacia do Xingu e do Rio Suiá-Miçu	6120524770	2	1	1.6692e+08	0	0	4.65916e-07	0	373080	0.422376	0.000871139	24.991	156.16	2.49229e-06	6.95413e-06	1.89029e-07
XINGU	Macrobacia do Xingu e do Rio Suiá-Miçu	6120524780	2	2	3.47317e+07	0	0.000182917	0	0	112320	0.505431	0.000424391	25.2447	154.073	5.22526e-06	1.47649e-05	3.89983e-07
XINGU	Macrobacia do Alto Xingu	6120525280	2	1	1.2879e+08	0	0.000152971	8.22229e-06	0	236230	0.328129	0.000670086	26.218	141.952	2.76935e-06	7.89261e-06	2.22386e-07
XINGU	Macrobacia do Xingu e do Rio Suiá-Miçu	6120526000	2	2	1.81975e+07	0	0.000182903	2.08936e-05	0	48360	0.467018	0.000186391	25.621	139.538	5.36141e-06	1.48723e-05	4.0127e-07
XINGU	Macrobacia do Xingu e do Rio Suiá-Miçu	6120526240	2	1	1.22995e+08	0	0	8.43073e-07	0	211880	0.312347	0.000684055	25.5828	141.846	2.83982e-06	8.03978e-06	2.07616e-07
XINGU	Macrobacia do Xingu e do Rio Suiá-Miçu	6120526960	2	1	1.44775e+08	0	0.000314128	1.68317e-05	0	300050	0.384319	0.00106079	25.4693	142.164	3.17001e-06	9.0986e-06	2.30406e-07
XINGU	Macrobacia do Rio Manissauá-Miçu	6120529130	2	1	1.39681e+08	0	0	0	0	292750	0.355976	0.000726669	25.0133	154.137	2.58074e-06	7.3563e-06	1.95517e-07
XINGU	Macrobacia do Rio Manissauá-Miçu	6120529490	2	1	9.54985e+07	0	0	4.52425e-07	0	219590	0.433285	0.000558566	24.9253	150.049	2.41764e-06	6.69097e-06	1.86002e-07
XINGU	Macrobacia do Xingu e do Rio Suiá-Miçu	6120529670	2	1	1.53619e+08	0	3.37504e-07	4.50005e-07	0	271620	0.341562	0.000826778	25.676	135.993	2.90885e-06	8.26788e-06	2.1071e-07
XINGU	Macrobacia do Rio Manissauá-Miçu	6120531460	2	2	1.68155e+08	0	4.26521e-06	2.51801e-06	0	344880	0.371376	0.000681607	24.9026	155.727	4.91982e-06	1.37053e-05	3.72954e-07
XINGU	Macrobacia Nascentes do Xingu	6120533190	2	1	1.31583e+08	0	5.4901e-05	2.42983e-06	0	263260	0.360936	0.000755815	24.9514	150.593	2.89164e-06	8.48424e-06	2.1343e-07
XINGU	Macrobacia do Xingu e do Rio Suiá-Miçu	6120533550	2	1	1.66504e+08	0	0	1.03795e-06	0	315300	0.36791	0.000976254	25.8078	141.362	2.99414e-06	8.25797e-06	2.15594e-07
XINGU	Macrobacia do Xingu e do Rio Suiá-Miçu	6120533620	2	1	1.317e+08	0	7.4085e-06	1.34762e-06	0	250350	0.342956	0.000891363	25.0677	144.381	3.14253e-06	8.98411e-06	2.23974e-07
XINGU	Macrobacia do Xingu e do Rio Suiá-Miçu	6120533630	2	2	8.90076e+07	0	6.69507e-05	2.83781e-05	0	191660	0.405713	0.000680423	25.2972	146.769	5.91265e-06	1.64698e-05	4.23153e-07
XINGU	Macrobacia do Xingu e do Rio Suiá-Miçu	6120533970	2	2	1.01073e+08	0	2.28271e-05	8.37848e-06	0	203550	0.39522	0.000637624	25.7657	137.777	5.95639e-06	1.66206e-05	4.38761e-07
XINGU	Macrobacia do Rio Ronuro	6120536320	2	2	6.94564e+07	0	7.85497e-07	1.24411e-06	0	190150	0.493658	0.000664599	24.8424	150.549	5.35782e-06	1.50526e-05	3.96327e-07
XINGU	Macrobacia do Rio Manissauá-Miçu	6120536850	2	2	1.90007e+07	0	0	6.82173e-06	0	91920	0.718114	0.000295894	24.799	150.11	4.77952e-06	1.30742e-05	3.67566e-07
XINGU	Macrobacia do Rio Ronuro	6120538140	2	1	1.23549e+08	0	0.000189595	3.718e-05	0	231550	0.326344	0.000799589	24.7738	147.329	2.85393e-06	7.8977e-06	2.0653e-07
XINGU	Macrobacia do Rio Ronuro	6120539230	2	1	1.62653e+08	0	7.71174e-06	9.62197e-07	0	338850	0.401074	0.000988611	24.7263	148.736	2.58247e-06	7.09658e-06	1.92593e-07
XINGU	Macrobacia Nascentes do Xingu	6120539400	2	1	9.61248e+07	0	0.000760005	7.01184e-06	0	198890	0.384197	0.000731079	25.004	144.223	3.09988e-06	8.84558e-06	2.228e-07
XINGU	Macrobacia do Xingu e do Rio Suiá-Miçu	6120539810	2	2	1.5667e+07	0	2.62786e-05	1.58828e-05	0	46410	0.519823	0.000184127	25.7012	138.491	5.64902e-06	1.53342e-05	4.5114e-07
XINGU	Macrobacia do Rio Manissauá-Miçu	6120540430	2	1	1.44983e+08	0.000350514	1.25162e-06	4.76809e-07	0	298890	0.375011	0.000887624	24.5324	150.752	2.44897e-06	6.66224e-06	1.85899e-07
XINGU	Macrobacia do Rio Ronuro	6120541370	2	1	1.55257e+08	0	6.51191e-06	4.50825e-06	0	295360	0.35924	0.000858341	24.6298	146.689	2.73317e-06	7.56632e-06	2.04725e-07
XINGU	Macrobacia do Xingu e do Rio Suiá-Miçu	6120541480	2	2	6.78196e+07	0	3.96258e-05	1.2839e-05	0	139050	0.403804	0.000508096	25.7506	139.457	6.21404e-06	1.74035e-05	4.49533e-07
XINGU	Macrobacia Nascentes do Xingu	6120542090	2	1	1.24808e+08	0	0.000211962	3.53102e-06	0	252080	0.387405	0.00085948	25.0085	138.498	3.1221e-06	8.78243e-06	2.23972e-07
XINGU	Macrobacia Nascentes do Xingu	6120542280	2	1	1.74703e+08	0	0.000197496	2.91825e-06	0	305860	0.329311	0.000920376	24.9759	139.024	3.03709e-06	8.39189e-06	2.15855e-07
XINGU	Macrobacia do Rio Ronuro	6120543490	2	1	1.24681e+08	0	7.48507e-06	2.14849e-06	0	245510	0.349664	0.000764839	24.6304	148.113	2.74725e-06	7.79088e-06	2.03401e-07
XINGU	Macrobacia Nascentes do Xingu	6120545540	2	2	1.35552e+08	0	0.000688224	1.85507e-05	0	337040	0.499887	0.00113394	24.9294	138.691	5.81745e-06	1.5587e-05	4.14239e-07
XINGU	Macrobacia do Xingu e do Rio Suiá-Miçu	6120546910	2	1	1.53941e+08	7.29232e-06	3.86644e-05	5.72109e-06	0	244530	0.288836	0.000807021	25.3308	136.466	3.21994e-06	8.96484e-06	2.29398e-07
XINGU	Macrobacia do Rio Manissauá-Miçu	6120548030	2	1	1.54742e+08	0	0	3.8864e-07	0	346800	0.401436	0.00100479	24.2138	152.277	2.45292e-06	6.6368e-06	1.85602e-07
XINGU	Macrobacia do Xingu e do Rio Suiá-Miçu	6120548550	2	1	1.52858e+08	0	0.000143701	4.78816e-05	0	236780	0.269761	0.000731942	25.5836	135.125	3.30126e-06	9.30125e-06	2.57649e-07
XINGU	Macrobacia do Rio Ronuro	6120549890	2	2	9.4996e+07	0	4.82107e-05	9.55117e-06	0	260180	0.532351	0.000755328	24.5097	148.696	4.97435e-06	1.34682e-05	3.74568e-07
XINGU	Macrobacia Nascentes do Xingu	6120551220	2	1	1.43597e+08	0	6.17569e-05	1.8414e-05	0	232980	0.273526	0.000785291	24.953	133.905	3.21335e-06	8.96541e-06	2.3259e-07
XINGU	Macrobacia Nascentes do Xingu	6120553100	2	1	1.00205e+08	0	1.15555e-05	1.30215e-05	0	174330	0.306247	0.000728184	24.8592	134.381	3.21753e-06	9.10044e-06	2.27477e-07
XINGU	Macrobacia Nascentes do Xingu	6120553430	2	1	1.55477e+08	0	0.000564412	2.17435e-05	0	291270	0.35602	0.000974966	24.8357	135.678	3.11913e-06	8.59856e-06	2.20186e-07
XINGU	Macrobacia do Xingu e do Rio Suiá-Miçu	6120555390	2	1	1.08743e+08	0	4.81552e-05	1.31116e-05	0	172690	0.302131	0.000672383	25.2437	130.846	3.16756e-06	8.91145e-06	2.25736e-07
XINGU	Macrobacia do Rio Manissauá-Miçu	6120556810	2	1	1.30493e+08	0.000254782	3.24475e-06	0	0	294300	0.387414	0.00101284	24.0751	155.538	2.38369e-06	6.34836e-06	1.8251e-07
XINGU	Macrobacia Nascentes do Xingu	6120559010	2	1	1.12678e+08	0	0.000226034	1.37922e-05	0	206550	0.331523	0.000826653	24.6941	137.762	3.20632e-06	8.8537e-06	2.25268e-07
XINGU	Macrobacia do Rio Ronuro	6120559350	2	1	1.27164e+08	0	1.97063e-06	3.12583e-06	0	264760	0.362661	0.000911584	24.0636	151.35	2.64523e-06	7.28039e-06	1.97684e-07
XINGU	Macrobacia Nascentes do Xingu	6120561490	2	1	1.31471e+08	0	7.09851e-06	3.54925e-06	0	234920	0.336323	0.000898117	24.7701	132.929	3.01906e-06	8.45978e-06	2.18785e-07
XINGU	Macrobacia do Xingu e do Rio Suiá-Miçu	6120562210	2	2	5.7205e+06	0	0.000317936	0	0	26680	0.576387	0.000127731	25.2417	128.979	5.72305e-06	1.59428e-05	4.74355e-07
XINGU	Macrobacia Nascentes do Xingu	6120563450	2	1	1.27922e+08	0	1.01326e-06	4.86363e-06	0	229850	0.326047	0.000840846	24.5019	137.596	2.80883e-06	7.81477e-06	2.04385e-07
XINGU	Macrobacia Nascentes do Xingu	6120564690	2	1	1.29923e+08	0	4.38967e-06	2.92645e-06	0	225280	0.31871	0.000797624	24.8178	133.243	2.7919e-06	7.79608e-06	2.03603e-07
XINGU	Macrobacia Nascentes do Xingu	6120565090	2	1	1.80468e+08	0	3.63903e-06	1.0534e-06	0	398950	0.451676	0.00110463	24.2593	138.239	2.04862e-06	5.4546e-06	1.74305e-07
XINGU	Macrobacia do Rio Ronuro	6120565450	2	1	1.62324e+08	0	1.04339e-05	1.11791e-06	0	362350	0.386038	0.00105829	23.7902	148.859	2.6585e-06	7.22995e-06	2.0581e-07
XINGU	Macrobacia do Xingu e do Rio Suiá-Miçu	6120565610	2	1	1.14928e+08	0	4.8442e-05	0	0	200570	0.32097	0.000640983	25.0384	129.888	2.73837e-06	7.78275e-06	2.29715e-07
XINGU	Macrobacia Nascentes do Xingu	6120570390	2	2	1.16414e+08	0	1.7689e-06	0	0	280290	0.510054	0.000600257	24.5151	134.898	4.68448e-06	1.29036e-05	3.78179e-07
XINGU	Macrobacia Nascentes do Xingu	6120573450	2	1	1.61144e+08	9.37565e-05	4.82616e-06	0	0	300240	0.346459	0.000703266	24.8846	129.729	2.4811e-06	6.93385e-06	2.13883e-07
XINGU	Macrobacia Nascentes do Xingu	6120573600	2	1	6.03461e+07	0	1.27442e-05	0	0	155170	0.458239	0.000558399	24.8701	128.639	2.45136e-06	6.98043e-06	3.34959e-07
XINGU	Macrobacia Nascentes do Xingu	6120574590	2	1	1.17172e+08	0	9.42503e-05	0	0	256950	0.372971	0.000672781	24.0148	139.68	2.14021e-06	5.96691e-06	1.92605e-07
XINGU	Macrobacia Nascentes do Xingu	6120576350	2	1	1.40508e+08	0	2.15248e-06	0	0	318510	0.394418	0.000772758	24.0123	136.132	2.0207e-06	5.66278e-06	1.67833e-07
XINGU	Macrobacia Nascentes do Xingu	6120578620	2	1	1.61567e+08	0	0	0	0	354900	0.389	0.000867861	24.1263	129.366	2.10947e-06	5.76523e-06	1.72283e-07
XINGU	Macrobacia do Rio Ronuro	6120579350	2	1	6.18169e+07	0	7.39471e-05	0	0	143750	0.424939	0.000481259	23.251	142.838	2.36386e-06	6.55005e-06	2.03189e-07
XINGU	Macrobacia do Rio Ronuro	6120579360	2	2	8.18675e+07	0	0.000218385	0	0	206920	0.471554	0.000605944	23.3949	143.641	4.28859e-06	1.17533e-05	3.56769e-07
XINGU	Macrobacia Nascentes do Xingu	6120582340	2	2	8.3169e+07	0	6.72858e-05	0	0	264480	0.588952	0.000644791	23.3786	145.389	3.76001e-06	1.01835e-05	3.23453e-07
XINGU	Macrobacia Nascentes do Xingu	6120582350	2	1	1.69403e+08	0	3.74474e-05	0	0	505430	0.512763	0.00116236	23.3182	145.736	1.89529e-06	5.17413e-06	1.63098e-07
XINGU	Macrobacia Nascentes do Xingu	6120582750	2	1	1.82692e+08	0	0.000131697	0	0	594360	0.578849	0.00141546	23.6956	138.849	1.80883e-06	4.88997e-06	1.55805e-07
XINGU	Macrobacia Nascentes do Xingu	6120583240	2	1	1.18394e+08	0	5.84322e-05	0	0	447690	0.612308	0.00123528	23.7802	136.669	1.87535e-06	5.1597e-06	1.62066e-07
XINGU	Macrobacia Nascentes do Xingu	6120587300	2	1	1.57603e+08	0	1.30493e-05	0	0	347970	0.396865	0.000840348	23.9094	131.299	2.15461e-06	5.91754e-06	1.70253e-07
XINGU	Macrobacia Nascentes do Xingu	6120588820	2	1	1.70408e+08	0	1.85594e-05	0	0	470040	0.500813	0.00125649	23.7263	132.972	2.12323e-06	5.92528e-06	1.72206e-07
XINGU	Macrobacia Nascentes do Xingu	6120592480	2	1	1.05224e+08	0	0.000106284	0	0	283320	0.45923	0.000837634	23.2068	142.524	2.06288e-06	5.78657e-06	1.89951e-07
XINGU	Macrobacia Nascentes do Xingu	6120593220	2	1	1.40381e+08	0	2.54486e-05	0	0	471210	0.564651	0.00121795	23.1001	150.614	1.94154e-06	5.3452e-06	1.62471e-07
XINGU	Macrobacia Nascentes do Xingu	6120595960	2	1	1.30992e+08	0	0.000203984	0	0	326070	0.412215	0.000785539	22.7778	166.015	2.02929e-06	5.6238e-06	2.14176e-07
XINGU	Macrobacia Nascentes do Xingu	6120596290	2	1	1.22444e+08	0	0.000115046	0	0	355210	0.466896	0.000940122	22.9064	157.918	1.97672e-06	5.46892e-06	2.10519e-07
XINGU	Macrobacia do Baixo Xingu	6121059910	2	2	1.4202e+08	0	0.000107861	0.000802842	0	500630	0.598216	0.000613398	26.1668	183.446	3.04669e-06	8.55231e-06	4.2131e-07
XINGU	Macrobacia do Baixo Xingu	6121065570	2	1	1.80453e+08	0	0	0	0	576790	0.469386	0.000949923	25.8736	154.353	1.5015e-06	4.18995e-06	1.39004e-07
XINGU	Macrobacia do Baixo Xingu	6121066390	2	1	1.21957e+08	0	0	6.26701e-05	0	400890	0.486191	0.000704523	26.0558	166.555	1.48152e-06	4.18589e-06	1.39668e-07
XINGU	Macrobacia do Baixo Xingu	6121066520	2	1	9.5916e+07	0	0	0	0	254870	0.336309	0.000381871	25.9039	158.237	1.48593e-06	4.18343e-06	1.39605e-07
XINGU	Macrobacia do Baixo Xingu	6121067580	2	1	9.73315e+07	0	0	0	0	313020	0.489317	0.000691097	25.4966	145.301	1.70151e-06	4.75254e-06	1.49713e-07
XINGU	Macrobacia do Baixo Xingu	6121068080	2	1	1.49191e+08	0	0	0	0	463300	0.471301	0.000821562	26.0138	162.273	1.58466e-06	4.48405e-06	1.44393e-07
XINGU	Macrobacia do Baixo Xingu	6121069330	2	1	1.47066e+08	0	0	0	0	386270	0.393321	0.000658077	25.8943	158.931	1.6604e-06	4.61878e-06	1.47345e-07
XINGU	Macrobacia do Baixo Xingu	6121070720	2	1	1.57349e+08	0	0	0	0	380580	0.374875	0.00070274	25.3815	140.401	1.8279e-06	5.20826e-06	1.54986e-07
XINGU	Macrobacia do Baixo Xingu	6121071380	2	1	7.55898e+07	0	0	0	0	177450	0.358811	0.000353365	25.358	142.036	1.75154e-06	4.91081e-06	1.51298e-07
XINGU	Macrobacia do Baixo Xingu	6121072340	2	1	1.35664e+08	0	0	0	0	383330	0.438682	0.000828527	25.6303	155.328	1.90806e-06	5.42861e-06	1.60403e-07
XINGU	Macrobacia do Baixo Xingu	6121072890	2	1	2.22153e+08	0	0	0	0	513830	0.328219	0.000706835	25.7943	161.367	1.83622e-06	5.15864e-06	1.56152e-07
XINGU	Macrobacia do Baixo Xingu	6121073970	2	1	1.63417e+08	0	0	0	0	417100	0.384862	0.000719495	25.4777	154.504	1.8234e-06	5.1455e-06	1.55466e-07
XINGU	Macrobacia do Baixo Xingu	6121073980	2	1	8.63295e+07	0	0	0	0	300700	0.525826	0.000570491	25.6954	178.119	1.48105e-06	4.19399e-06	1.40586e-07
XINGU	Macrobacia do Baixo Xingu	6121075220	2	1	1.00851e+08	0.000292863	0	0	0	249830	0.37315	0.000462128	25.5103	148.515	1.8477e-06	5.08857e-06	1.56891e-07
XINGU	Macrobacia do Rio Iriri	6121078540	2	1	1.691e+08	0	0	0	0	377420	0.344017	0.000749818	25.1456	147.181	2.08812e-06	5.75478e-06	1.68047e-07
XINGU	Macrobacia do Baixo Xingu	6121079610	2	1	1.38174e+08	0	0	0	0	400450	0.435118	0.00078966	24.8967	174.341	1.84417e-06	5.09953e-06	1.58332e-07
XINGU	Macrobacia do Rio Iriri	6121080320	2	1	2.67314e+08	0	3.27272e-06	0	0	551490	0.330953	0.000999647	25.2821	139.059	2.1695e-06	5.86066e-06	1.71018e-07
XINGU	Macrobacia do Rio Iriri	6121082990	2	1	1.8395e+08	0	0	0	0	357440	0.315821	0.000891949	25.1347	139.755	2.56091e-06	7.06222e-06	1.91982e-07
XINGU	Macrobacia do Rio Iriri	6121083090	2	1	1.35207e+08	0	0	0	0	251730	0.281985	0.000667057	25.0983	142.643	2.46358e-06	6.71063e-06	1.86306e-07
XINGU	Macrobacia do Baixo Xingu	6121083910	2	1	1.0264e+08	0	0	0	0	228040	0.32004	0.000467933	24.5685	175.378	2.26625e-06	6.1502e-06	1.79248e-07
XINGU	Macrobacia do Médio Xingu	6121084370	2	1	2.22997e+08	0	0	0	0	560010	0.383232	0.000998272	24.7258	164.667	2.00817e-06	5.41379e-06	1.64504e-07
XINGU	Macrobacia do Médio Xingu	6121085740	2	1	1.03779e+08	0	0	0	0	241470	0.397896	0.000687038	24.5559	169.962	2.42124e-06	6.64062e-06	1.86742e-07
XINGU	Macrobacia do Médio Xingu	6121086290	2	2	1.3146e+08	0	0	0	0	266090	0.355455	0.000677176	25.0006	139.235	4.9737e-06	1.3545e-05	3.73733e-07
XINGU	Macrobacia do Baixo Xingu	6121087530	2	1	1.54184e+08	0	0	0	0	367380	0.388355	0.000918044	25.0081	154.747	2.06702e-06	5.56297e-06	1.66512e-07
XINGU	Macrobacia do Rio Iriri	6121087870	2	1	1.10183e+08	0	0	0	0	218280	0.310844	0.000454193	25.2389	157.64	2.19828e-06	6.12852e-06	1.75441e-07
XINGU	Macrobacia do Médio Xingu	6121087940	2	1	1.48132e+08	0	0	0	0	275820	0.302045	0.00079233	24.98	137.276	2.59595e-06	7.19232e-06	1.93788e-07
XINGU	Macrobacia do Rio Iriri	6121090270	2	1	1.20409e+08	0	0	0	0	278350	0.403765	0.000666433	25.5037	179.741	2.2048e-06	6.09396e-06	1.75857e-07
XINGU	Macrobacia do Baixo Xingu	6121090330	2	2	1.33091e+08	0	0	0	0	264900	0.341604	0.000558988	24.5325	152.692	5.14806e-06	1.39854e-05	3.85269e-07
XINGU	Macrobacia do Rio Iriri	6121091550	2	1	1.64668e+08	0	0	0	0	361160	0.335447	0.000614298	25.4502	186.02	2.77828e-06	6.79724e-06	1.73567e-07
XINGU	Macrobacia do Médio Xingu	6121091650	2	1	1.26527e+08	0	0	0	0	233310	0.292435	0.00061799	25.0062	139.811	2.53263e-06	6.9991e-06	1.91365e-07
XINGU	Macrobacia do Rio Iriri	6121092180	2	1	1.18701e+08	0	0	0	0	266980	0.376695	0.000802634	25.2936	150.201	2.45872e-06	6.89458e-06	1.87655e-07
XINGU	Macrobacia do Rio Iriri	6121092720	2	1	2.07284e+08	0	0	0	0	389720	0.294537	0.000785891	25.5118	164.478	2.60224e-06	7.18891e-06	1.95434e-07
XINGU	Macrobacia do Rio Iriri	6121092780	2	1	1.74246e+08	0	0	0	0	336950	0.288019	0.000658487	25.2699	150.059	2.33234e-06	6.41852e-06	1.80439e-07
XINGU	Macrobacia do Rio Iriri	6121092910	2	1	1.3671e+08	0	0	0	0	256000	0.286238	0.000623706	25.145	143.284	2.55984e-06	7.15032e-06	1.93038e-07
XINGU	Macrobacia do Baixo Xingu	6121093480	2	1	2.34926e+08	0	0	3.69122e-07	0	443860	0.291355	0.00090269	24.7268	149.992	2.69925e-06	7.48422e-06	1.99893e-07
XINGU	Macrobacia do Médio Xingu	6121095000	2	1	1.30651e+08	0	0	0	0	259200	0.339325	0.000751329	24.8945	146.958	2.56922e-06	7.11841e-06	1.9263e-07
XINGU	Macrobacia do Baixo Xingu	6121095320	2	2	1.4125e+08	0	3.67058e-07	7.34116e-07	0	300630	0.403869	0.000742401	24.841	149.37	4.88893e-06	1.31875e-05	3.70577e-07
XINGU	Macrobacia do Rio Iriri	6121095790	2	1	1.56981e+08	0	0	0	0	307870	0.31625	0.00069786	25.1066	148.716	2.43825e-06	6.82209e-06	1.86665e-07
XINGU	Macrobacia do Baixo Xingu	6121096560	2	2	1.78616e+08	0	0	6.2892e-07	0	345770	0.355838	0.000522414	24.8339	150.456	4.82316e-06	1.29318e-05	3.73469e-07
XINGU	Macrobacia do Baixo Xingu	6121099000	2	2	1.30912e+08	0	7.92092e-07	7.26084e-07	0	278170	0.396513	0.000573096	24.8269	152.69	4.83483e-06	1.31123e-05	3.69434e-07
XINGU	Macrobacia do Rio Iriri	6121099660	2	1	1.81163e+08	0	0	0	0	324190	0.269105	0.000613781	25.4261	172.337	2.62661e-06	7.44723e-06	1.98448e-07
XINGU	Macrobacia do Rio Iriri	6121100200	2	2	1.55967e+08	0	0	0	0	415240	0.517616	0.000764885	25.0105	158.18	4.43214e-06	1.22929e-05	3.51078e-07
XINGU	Macrobacia do Rio Iriri	6121100370	2	1	1.32394e+08	0	0	0	0	314040	0.34558	0.000557151	25.5133	194.61	2.14684e-06	6.04177e-06	1.74073e-07
XINGU	Macrobacia do Baixo Xingu	6121100720	2	1	1.43994e+08	0	0	0	0	278330	0.308407	0.000648178	24.4296	155.694	2.48627e-06	6.8952e-06	1.90059e-07
XINGU	Macrobacia do Médio Xingu	6121102580	2	1	1.44577e+08	0	5.79754e-06	5.97685e-08	0	296850	0.340364	0.000733788	24.9431	160.329	2.55249e-06	7.26057e-06	1.93857e-07
XINGU	Macrobacia do Médio Xingu	6121103430	2	1	1.61373e+08	0	1.2316e-06	1.60644e-07	0.000222671	310950	0.317151	0.000738849	24.5656	158.348	2.54711e-06	6.93207e-06	1.9109e-07
XINGU	Macrobacia do Rio Iriri	6121104140	2	1	1.29879e+08	0	2.39516e-06	0	0	267180	0.316259	0.000628746	25.1622	162.992	2.35289e-06	6.61119e-06	1.82652e-07
XINGU	Macrobacia do Médio Xingu	6121104820	2	1	1.39099e+08	0	0	0	0	254320	0.291373	0.000630988	24.7001	159.655	2.535e-06	6.93628e-06	1.90157e-07
XINGU	Macrobacia do Rio Iriri	6121105420	2	1	1.72335e+08	0	0	0	0	414950	0.349408	0.000685998	25.4425	192.481	2.22593e-06	6.27335e-06	1.77514e-07
XINGU	Macrobacia do Médio Xingu	6121106480	2	2	1.97454e+08	0	0	0	0.000489673	432770	0.424579	0.000694666	24.7981	163.02	1.86649e-05	3.16566e-05	3.52002e-07
XINGU	Macrobacia do Médio Xingu	6121107720	2	1	1.14557e+08	0	0	0	0	192930	0.248173	0.000438641	24.737	162.061	2.70964e-06	7.74362e-06	2.0309e-07
XINGU	Macrobacia do Médio Xingu	6121108450	2	1	1.59656e+08	0	0	0	0.0030559	298070	0.295753	0.000556795	24.7069	165.412	4.14888e-05	5.82294e-05	1.50815e-07
XINGU	Macrobacia do Rio Iriri	6121108560	2	1	1.4252e+08	0	0	0	0	295680	0.322352	0.000670837	25.5567	176.885	2.64316e-06	7.55885e-06	2.00138e-07
XINGU	Macrobacia do Rio Iriri	6121108570	2	1	1.88702e+08	0	0	0	0	370960	0.317759	0.000707986	25.0658	165.58	2.62404e-06	7.48932e-06	1.98639e-07
XINGU	Macrobacia do Médio Xingu	6121109470	2	1	9.47902e+07	0	2.82599e-06	1.82322e-07	0	228940	0.437586	0.00066327	25.0251	165.965	2.48205e-06	6.90362e-06	1.89978e-07
XINGU	Macrobacia do Médio Xingu	6121110320	2	2	1.92811e+08	0	9.00817e-06	9.41152e-07	0	427820	0.441592	0.000661381	25.1685	165.673	4.81055e-06	1.32365e-05	3.75906e-07
XINGU	Macrobacia do Rio Iriri	6121110820	2	1	1.83925e+08	0	0	0	0	359340	0.316054	0.000694313	25.5422	181.536	2.60441e-06	7.32084e-06	1.96978e-07
XINGU	Macrobacia do Rio Fresco	6121112010	2	1	1.40234e+08	0	7.39436e-07	0	0.000183689	252160	0.263337	0.000510673	25.0348	165.247	2.25306e-05	3.31319e-05	1.76864e-07
XINGU	Macrobacia do Médio Xingu	6121112070	2	1	1.2491e+08	0	0	0	0	263970	0.371826	0.000671209	24.8222	167.549	2.33687e-06	6.38214e-06	1.80934e-07
XINGU	Macrobacia do Rio Iriri	6121112110	2	1	8.32794e+07	0	2.07522e-07	0	0	166290	0.285988	0.000299445	25.7172	188.308	2.36745e-06	6.62622e-06	1.86374e-07
XINGU	Macrobacia do Rio Fresco	6121114290	2	2	1.44036e+08	0	7.19916e-07	2.39972e-07	0	307730	0.395564	0.000500491	25.1329	165.377	4.72042e-06	1.31358e-05	3.65343e-07
XINGU	Macrobacia do Rio Iriri	6121114440	2	1	1.61572e+08	0	0	0	0	307220	0.290993	0.000617845	25.5356	182.432	2.68063e-06	7.75118e-06	2.02704e-07
XINGU	Macrobacia do Rio Fresco	6121114730	2	1	1.60473e+08	0.000252776	1.61545e-06	1.61545e-07	0.00113157	269620	0.250786	0.000602346	25.0237	164.845	2.5739e-05	3.63927e-05	1.9464e-07
XINGU	Macrobacia do Alto Xingu	6121115330	2	1	1.11547e+08	0	7.74664e-08	3.87332e-07	0	191650	0.270817	0.000396746	24.5077	169.603	2.49698e-06	6.99597e-06	1.90796e-07
XINGU	Macrobacia do Rio Fresco	6121116540	2	1	1.3819e+08	0	1.25062e-07	0	0	228030	0.268031	0.000552909	23.8725	169.039	2.85969e-06	8.01388e-06	2.08323e-07
XINGU	Macrobacia do Rio Iriri	6121116910	2	1	8.99495e+07	0	0	0	0	197720	0.397891	0.000541758	25.4042	171.86	2.58082e-06	7.24836e-06	1.95516e-07
XINGU	Macrobacia do Alto Xingu	6121117020	2	1	1.68751e+08	0	2.66275e-06	2.56033e-07	0	300470	0.265264	0.000582067	24.9533	166.584	2.53819e-06	7.14076e-06	1.9194e-07
XINGU	Macrobacia do Rio Fresco	6121117450	2	1	1.75623e+08	0	0	0	0	342340	0.325708	0.000696397	24.9181	164.472	2.47232e-06	6.88117e-06	1.88607e-07
XINGU	Macrobacia do Rio Iriri	6121118220	2	1	1.21117e+08	0	0	0	0	239390	0.294975	0.000514987	25.5217	180.856	2.5937e-06	7.59476e-06	1.98858e-07
XINGU	Macrobacia do Rio Fresco	6121119970	2	1	1.39047e+08	0	0	0	0	282140	0.331413	0.000738837	24.6292	164.713	2.8097e-06	8.03885e-06	2.08063e-07
XINGU	Macrobacia do Alto Xingu	6121120360	2	1	1.53782e+08	0	0	0	0	282660	0.303467	0.000623717	24.2457	167.496	2.79828e-06	7.92912e-06	2.06145e-07
XINGU	Macrobacia do Rio Fresco	6121120780	2	1	1.38531e+08	0	0	0	0	300470	0.40013	0.000666642	24.9542	162.699	2.4393e-06	6.72874e-06	1.87508e-07
XINGU	Macrobacia do Rio Fresco	6121121530	2	1	1.71241e+08	0	6.89804e-07	0	0	366580	0.375378	0.000906476	24.3841	166.787	2.58137e-06	7.18377e-06	1.93282e-07
XINGU	Macrobacia do Rio Iriri	6121122060	2	1	9.49009e+07	0	0	0	0	275680	0.485955	0.000846517	25.654	181.37	2.28775e-06	6.51091e-06	1.80907e-07
XINGU	Macrobacia do Rio Iriri	6121122300	2	1	1.5109e+08	0	5.19924e-07	0	0	301040	0.319184	0.000649066	25.4796	172.042	2.4122e-06	6.70751e-06	1.85248e-07
XINGU	Macrobacia do Alto Xingu	6121122910	2	1	1.03414e+08	0	0	0	0	189190	0.281431	0.000425014	24.0763	170.222	2.72175e-06	7.67231e-06	2.02521e-07
XINGU	Macrobacia do Alto Xingu	6121125680	2	1	9.36134e+07	0	0	0	0	226450	0.437077	0.000642549	25.0764	165.764	2.52406e-06	7.00448e-06	1.92274e-07
XINGU	Macrobacia do Rio Iriri	6121126030	2	1	1.03701e+08	0	0	0	0	231490	0.364612	0.000417133	25.8474	177.376	2.157e-06	6.02525e-06	1.74025e-07
XINGU	Macrobacia do Rio Fresco	6121126050	2	2	1.48066e+08	0	5.32831e-05	0	0	346100	0.491014	0.000652605	24.3773	169.966	5.11402e-06	1.40836e-05	3.84422e-07
XINGU	Macrobacia do Rio Iriri	6121126410	2	1	1.21453e+08	0	0	0	0	257820	0.335564	0.000528482	25.3875	171.441	2.25903e-06	6.34752e-06	1.78127e-07
XINGU	Macrobacia do Rio Fresco	6121126970	2	1	1.51907e+08	0	0	0	0	282840	0.324604	0.000673062	24.286	167.289	2.76905e-06	7.83934e-06	2.03839e-07
XINGU	Macrobacia do Alto Xingu	6121127500	2	1	1.96766e+08	0	5.26992e-06	0	0	355660	0.291388	0.000693268	25.0863	166.84	2.65866e-06	7.53148e-06	1.98396e-07
XINGU	Macrobacia do Rio Iriri	6121127580	2	1	1.36998e+08	0	0	0	0	293930	0.350253	0.000579797	25.5317	169.908	2.34505e-06	6.66521e-06	1.83691e-07
XINGU	Macrobacia do Rio Iriri	6121127750	2	1	1.70509e+08	0	0	4.05429e-07	0	342280	0.295176	0.000575563	25.3879	172.805	2.30686e-06	6.55382e-06	1.80526e-07
XINGU	Macrobacia do Rio Iriri	6121128900	2	1	1.21133e+08	0	3.56682e-07	0	0.000211896	301430	0.411422	0.000687527	26.1656	182.079	2.58907e-06	6.37318e-06	1.62726e-07
XINGU	Macrobacia do Rio Fresco	6121128950	2	1	1.35193e+08	0	3.19586e-07	0	0	253750	0.27931	0.000540572	24.5165	166.421	2.7227e-06	7.68287e-06	2.02138e-07
XINGU	Macrobacia do Rio Fresco	6121129000	2	1	1.2707e+08	0	1.65507e-07	0	0	279180	0.38083	0.000842402	25.0422	163.297	2.68171e-06	7.62343e-06	1.9992e-07
XINGU	Macrobacia do Rio Iriri	6121129810	2	1	1.85501e+08	0	0	0	0	368110	0.308913	0.000633375	25.6149	169.258	2.34435e-06	6.68107e-06	1.82835e-07
XINGU	Macrobacia do Rio Fresco	6121129850	2	1	2.05979e+08	0	0	0	0	410970	0.332399	0.000875532	25.0126	166.654	2.71627e-06	7.6295e-06	2.00862e-07
XINGU	Macrobacia do Rio Fresco	6121130090	2	1	1.21262e+08	0	0	0	0	220120	0.266509	0.000503884	24.7332	163.626	2.53842e-06	7.03618e-06	1.91341e-07
XINGU	Macrobacia do Rio Iriri	6121132560	2	1	1.39571e+08	0	0	0	0	305750	0.365678	0.000588717	25.7628	167.141	2.20462e-06	6.22028e-06	1.75823e-07
XINGU	Macrobacia do Rio Iriri	6121132690	2	1	1.15023e+08	0	2.32889e-06	1.50251e-07	0.00344933	277090	0.381132	0.000432742	26.2545	183.754	5.28561e-06	1.00666e-05	1.57802e-07
XINGU	Macrobacia do Rio Iriri	6121133440	2	1	1.50792e+08	0	0	0	0	392010	0.455103	0.000936515	25.7967	167.2	2.01304e-06	5.47824e-06	1.65012e-07
XINGU	Macrobacia do Rio Iriri	6121133620	2	1	1.5065e+08	0	0	0	0	297290	0.325208	0.000609555	25.7304	165.84	2.25727e-06	6.38601e-06	1.77722e-07
XINGU	Macrobacia do Rio Fresco	6121133850	2	1	1.76542e+08	0	3.91575e-07	0	0	303340	0.27005	0.000655396	24.2757	168.785	2.80199e-06	7.8316e-06	2.07202e-07
XINGU	Macrobacia do Rio Iriri	6121134410	2	1	1.48785e+08	0	0	0	0	304960	0.357932	0.000691167	25.4753	168.51	2.33571e-06	6.58374e-06	1.82163e-07
XINGU	Macrobacia do Alto Xingu	6121134810	2	1	1.12114e+08	0	0	0	0	243940	0.365668	0.00063272	25.5235	167.701	2.43453e-06	6.97813e-06	1.88114e-07
XINGU	Macrobacia do Rio Iriri	6121135640	2	1	1.44984e+08	0	0	0	0	285020	0.332612	0.000602823	25.461	168.705	2.36311e-06	6.64549e-06	1.83127e-07
XINGU	Macrobacia do Rio Iriri	6121135730	2	1	1.87332e+08	0	0	0	0	421360	0.369242	0.000757571	26.0253	168.123	2.15389e-06	6.01133e-06	1.72446e-07
XINGU	Macrobacia do Rio Iriri	6121136420	2	1	1.3879e+08	0	0	0	0	364270	0.431241	0.000834419	25.8041	177.375	2.14326e-06	6.05211e-06	1.72256e-07
XINGU	Macrobacia do Rio Iriri	6121137870	2	1	1.25007e+08	0	0	0	0	233180	0.301621	0.00049502	25.7531	168.161	2.43732e-06	6.95695e-06	1.87748e-07
XINGU	Macrobacia do Rio Fresco	6121137930	2	1	1.43253e+08	0	3.61926e-07	0	0	345460	0.452345	0.00104321	25.0985	164.997	2.74081e-06	7.71277e-06	2.32623e-07
XINGU	Macrobacia do Rio Iriri	6121139300	2	1	1.56051e+08	0	0	0	0	322140	0.341314	0.000642901	25.828	168.207	2.50523e-06	7.27549e-06	1.92802e-07
XINGU	Macrobacia do Rio Iriri	6121139940	2	2	1.79239e+08	0	0	0	0	382710	0.386974	0.000614511	25.8667	168.938	4.64074e-06	1.29484e-05	3.60828e-07
XINGU	Macrobacia do Rio Iriri	6121139970	2	1	1.24976e+08	0	0	0	0	251880	0.327513	0.000475303	25.6735	170.618	2.29179e-06	6.48011e-06	1.80906e-07
XINGU	Macrobacia do Rio Iriri	6121140010	2	1	1.30863e+08	0	0	0	0	278170	0.351616	0.000663929	25.8021	170.129	2.15043e-06	5.90935e-06	1.71872e-07
XINGU	Macrobacia do Alto Xingu	6121141720	2	1	2.46473e+08	0	1.1219e-05	0	0	464800	0.325972	0.000879558	25.3973	165.756	2.8946e-06	8.3386e-06	2.17059e-07
XINGU	Macrobacia do Rio Iriri	6121141790	2	1	1.3992e+08	0	0	0	0	276510	0.299852	0.000465162	25.6086	177.08	2.34458e-06	6.54157e-06	1.84088e-07
XINGU	Macrobacia do Rio Iriri	6121143600	2	2	1.42157e+08	0	2.49223e-06	0	0	305780	0.379891	0.000527685	25.7594	180.854	4.82641e-06	1.35748e-05	3.74363e-07
XINGU	Macrobacia do Rio Iriri	6121144830	2	1	1.67494e+08	0	0	0	0	336850	0.309832	0.000663977	25.6399	185.106	2.37633e-06	6.73432e-06	1.8509e-07
XINGU	Macrobacia do Alto Xingu	6121144850	2	1	1.69151e+08	0	0	0	0	351090	0.316768	0.000630932	25.6636	170.694	2.20442e-06	6.26899e-06	1.75891e-07
XINGU	Macrobacia do Rio Fresco	6121145190	2	2	1.34074e+08	0	0	2.57804e-07	0	337490	0.500868	0.00101409	25.1728	161.149	5.2194e-06	1.46105e-05	3.89907e-07
XINGU	Macrobacia do Rio Iriri	6121146020	2	1	1.53394e+08	0	0	0	0	305180	0.322003	0.000554865	25.8864	178.306	2.41282e-06	6.8339e-06	1.87082e-07
XINGU	Macrobacia do Rio Iriri	6121146080	2	1	1.45028e+08	0	0	0	0	350930	0.388095	0.000728568	25.7699	177.196	2.08073e-06	5.87047e-06	1.68872e-07
XINGU	Macrobacia do Rio Iriri	6121146790	2	1	1.54022e+08	0	0	0	0	294810	0.311434	0.000582058	25.8815	180.924	2.52624e-06	7.22353e-06	1.9309e-07
XINGU	Macrobacia do Alto Xingu	6121149910	2	1	1.09237e+08	0	0	0	0	202640	0.33903	0.000611016	25.5946	162.257	2.78569e-06	7.80574e-06	2.05382e-07
XINGU	Macrobacia do Alto Xingu	6121150730	2	1	1.31475e+08	0	0	0	0	293990	0.352866	0.000546509	25.6395	178.876	2.15864e-06	6.19969e-06	1.74268e-07
XINGU	Macrobacia do Rio Iriri	6121151370	2	1	1.22854e+08	0	1.8991e-06	0	0	255430	0.334859	0.000541793	25.8903	188.172	2.4848e-06	7.0432e-06	1.92114e-07
XINGU	Macrobacia do Rio Iriri	6121151730	2	1	1.41856e+08	0	3.04576e-07	1.2183e-07	0	326000	0.375331	0.000792786	25.8029	188.484	2.59342e-06	7.39978e-06	1.97223e-07
XINGU	Macrobacia do Alto Xingu	6121152240	2	1	1.75814e+08	1.39162e-05	2.31003e-06	4.76844e-06	0	307310	0.257066	0.000514721	25.8139	171.55	2.64497e-06	7.50557e-06	1.99936e-07
XINGU	Macrobacia do Alto Xingu	6121153540	2	1	1.47157e+08	0	0	0	0	301600	0.332142	0.000572974	25.8031	189.514	2.44783e-06	6.94486e-06	1.89879e-07
XINGU	Macrobacia do Alto Xingu	6121154970	2	1	1.21024e+08	0	5.71201e-07	2.14201e-07	0	194570	0.250486	0.000411889	26.0656	156.421	2.56851e-06	7.25241e-06	1.94141e-07
XINGU	Macrobacia do Alto Xingu	6121155470	2	1	1.30154e+08	0	7.70148e-06	3.3196e-07	0	226280	0.278593	0.000601531	26.1822	161.367	2.73016e-06	7.67478e-06	2.13593e-07
XINGU	Macrobacia do Alto Xingu	6121155500	2	2	1.52657e+08	0	8.49075e-07	7.9247e-07	0	373160	0.483929	0.00056455	25.6894	186.539	4.55759e-06	1.26169e-05	3.61161e-07
XINGU	Macrobacia do Alto Xingu	6121156610	2	1	1.61735e+08	0	6.17506e-06	8.9915e-06	0	327160	0.350474	0.000630674	26.0904	168.129	2.52676e-06	7.06056e-06	1.95983e-07
XINGU	Macrobacia do Alto Xingu	6121159000	2	1	1.11599e+08	0	0	0	0	250450	0.367271	0.00061419	25.5493	185.499	2.39589e-06	6.68641e-06	1.89158e-07
XINGU	Macrobacia do Rio Manissauá-Miçu	6121161210	2	1	1.21087e+08	0	0	0	0	243860	0.32704	0.000517342	25.4652	178.634	2.60736e-06	7.19317e-06	1.97304e-07
XINGU	Macrobacia do Rio Manissauá-Miçu	6121161630	2	1	1.8454e+08	0	0	0	0	406200	0.368434	0.000773647	25.4558	178.922	2.21972e-06	6.20253e-06	1.76835e-07
XINGU	Macrobacia do Rio Manissauá-Miçu	6121161720	2	2	2.12621e+08	0	1.09731e-06	0	0	435770	0.40844	0.000646638	25.5518	175.99	5.24076e-06	1.42312e-05	3.93531e-07
XINGU	Macrobacia do Alto Xingu	6121161740	2	1	1.40198e+08	0	2.15724e-06	4.93084e-07	0	239460	0.286123	0.000481669	25.8407	167.992	2.70758e-06	7.79864e-06	2.03152e-07
XINGU	Macrobacia do Alto Xingu	6121164900	2	1	1.17878e+08	0	4.83818e-06	2.85893e-06	0	193400	0.279173	0.000402726	25.6846	156.988	2.73094e-06	7.78678e-06	2.04705e-07
XINGU	Macrobacia do Rio Manissauá-Miçu	6121166420	2	1	1.42854e+08	0	6.04895e-07	0	0	286850	0.332972	0.000631643	25.0902	159.447	2.36049e-06	6.62722e-06	1.82668e-07
XINGU	Macrobacia do Rio Manissauá-Miçu	6121166570	2	1	1.64338e+08	0	0	9.99054e-07	0	319430	0.317134	0.000668857	25.185	161.651	2.47289e-06	7.08869e-06	1.89094e-07
XINGU	Macrobacia do Alto Xingu	6121167250	2	2	1.83884e+08	0	2.64567e-05	1.13722e-05	0	369450	0.394486	0.00072277	25.6847	151.655	5.41337e-06	1.5244e-05	4.02157e-07
XINGU	Macrobacia do Xingu e do Rio Suiá-Miçu	6121168260	2	2	1.65754e+08	0	1.79857e-05	1.18341e-05	0	320060	0.384069	0.000810431	25.7036	146.913	5.4549e-06	1.51787e-05	3.99719e-07
XINGU	Macrobacia do Rio Manissauá-Miçu	6121169430	2	1	1.78081e+08	0	1.60129e-06	0	0	342990	0.318362	0.000693834	24.8889	154.034	2.40577e-06	6.70049e-06	1.84398e-07
XINGU	Macrobacia do Rio Manissauá-Miçu	6121170150	2	1	1.57483e+08	0	0	0	0	310690	0.355129	0.000746072	24.8926	154.481	2.39653e-06	6.62403e-06	1.83412e-07
XINGU	Macrobacia do Alto Xingu	6121170560	2	1	1.97565e+08	0	4.15515e-06	1.26842e-06	0	302190	0.262365	0.000746093	25.8774	140.277	3.11571e-06	8.89935e-06	2.21806e-07
XINGU	Macrobacia do Rio Manissauá-Miçu	6121170910	2	1	1.72521e+08	0	0	0	0	289970	0.260423	0.000543466	24.8535	150.976	2.50299e-06	7.0553e-06	1.8993e-07
XINGU	Macrobacia do Rio Manissauá-Miçu	6121171830	2	1	9.21686e+07	0	0	0	0	194720	0.386529	0.000648132	24.8541	151.091	2.58999e-06	7.38172e-06	1.95208e-07
XINGU	Macrobacia do Xingu e do Rio Suiá-Miçu	6121171970	2	1	1.89091e+08	0	5.90939e-05	6.85477e-07	0	288620	0.234163	0.00058253	25.0778	147.282	3.10502e-06	9.04962e-06	2.23622e-07
XINGU	Macrobacia do Xingu e do Rio Suiá-Miçu	6121172010	2	1	1.21471e+08	0	0	0	0	226340	0.33417	0.000584858	24.8222	152.687	2.64234e-06	7.4769e-06	1.97789e-07
XINGU	Macrobacia do Rio Ronuro	6121175470	2	1	1.4076e+08	0	0	4.29725e-07	0	236540	0.280502	0.000626291	24.6489	148.304	2.69391e-06	7.57864e-06	1.99625e-07
XINGU	Macrobacia do Xingu e do Rio Suiá-Miçu	6121175780	2	1	2.15224e+08	0	5.94216e-06	3.21198e-07	0	322670	0.244674	0.000775426	25.1917	139.705	3.22342e-06	9.12294e-06	2.30683e-07
XINGU	Macrobacia do Rio Manissauá-Miçu	6121175940	2	1	1.39816e+08	0	3.58463e-06	1.23608e-07	0	275250	0.330253	0.000766074	24.4848	149.054	2.45464e-06	6.66237e-06	1.86969e-07
XINGU	Macrobacia do Rio Manissauá-Miçu	6121177750	2	1	1.22502e+08	0	0	0	0	218830	0.264173	0.000494911	24.365	155.755	2.43944e-06	6.71239e-06	1.85948e-07
XINGU	Macrobacia do Xingu e do Rio Suiá-Miçu	6121177910	2	1	9.79823e+07	0	1.14648e-06	1.14648e-06	0	155940	0.296396	0.000509516	25.3348	138.316	3.19241e-06	8.89662e-06	2.25554e-07
XINGU	Macrobacia do Xingu e do Rio Suiá-Miçu	6121178030	2	1	1.3002e+08	1.6439e-05	2.72681e-06	6.64602e-07	0	165320	0.185652	0.00046679	25.4879	137.793	4.10403e-06	1.14593e-05	2.80965e-07
XINGU	Macrobacia do Rio Ronuro	6121178130	2	1	1.44746e+08	0	0	0	0	236380	0.297893	0.000593165	24.5139	144.686	2.84881e-06	7.98627e-06	2.07979e-07
XINGU	Macrobacia do Rio Ronuro	6121179540	2	1	1.38763e+08	0	0	0	0	224110	0.269341	0.000660139	24.4739	141.79	2.84503e-06	7.91244e-06	2.05958e-07
XINGU	Macrobacia do Rio Ronuro	6121179710	2	1	1.58144e+08	0	0	0	0	259120	0.294439	0.000698182	24.3882	142.391	2.77027e-06	7.64917e-06	2.01181e-07
XINGU	Macrobacia do Rio Ronuro	6121180110	2	1	1.33659e+08	0	1.48697e-06	0	0	316940	0.416757	0.00112534	24.192	152.809	2.49879e-06	6.78993e-06	1.87625e-07
XINGU	Macrobacia do Rio Ronuro	6121180320	2	1	1.05149e+08	0	6.65663e-06	1.15053e-06	0	193560	0.326157	0.000633942	24.3692	145.125	2.67433e-06	7.49469e-06	1.98451e-07
XINGU	Macrobacia do Rio Ronuro	6121181230	2	1	1.73176e+08	0	2.49491e-07	2.99389e-07	0	286620	0.283239	0.000746012	24.3577	142.953	2.93391e-06	8.36103e-06	2.135e-07
XINGU	Macrobacia Nascentes do Xingu	6121181540	2	1	1.58574e+08	0	0	0	0	279420	0.331279	0.000832342	24.4329	139.46	3.00949e-06	8.50099e-06	2.15996e-07
XINGU	Macrobacia do Rio Ronuro	6121182350	2	1	1.39565e+08	0	0	0	0	244920	0.318124	0.000750996	24.1816	143.513	2.65458e-06	7.34249e-06	1.95282e-07
XINGU	Macrobacia Nascentes do Xingu	6121183000	2	1	1.29378e+08	0	8.68274e-07	2.00371e-06	0	185730	0.232714	0.000637653	24.8033	133.24	3.29192e-06	9.31481e-06	2.36375e-07
XINGU	Macrobacia do Xingu e do Rio Suiá-Miçu	6121183040	2	1	1.38189e+08	8.94773e-05	5.83518e-05	0	0	181880	0.213707	0.000511525	25.2373	129.089	3.20962e-06	9.23303e-06	2.80508e-07
XINGU	Macrobacia do Xingu e do Rio Suiá-Miçu	6121183430	2	1	1.68367e+08	0	6.31279e-06	3.67029e-06	0	223620	0.212718	0.000636837	24.9421	132.119	3.18804e-06	8.87361e-06	2.25426e-07
XINGU	Macrobacia Nascentes do Xingu	6121183870	2	2	1.55333e+08	0	2.11393e-06	3.89409e-07	0	304460	0.429452	0.000656333	24.2708	139.909	5.27728e-06	1.44516e-05	3.95197e-07
XINGU	Macrobacia do Rio Ronuro	6121185230	2	1	1.03647e+08	0	0	0	0	188480	0.331208	0.000497525	23.9778	144.378	2.67368e-06	7.38607e-06	1.9941e-07
XINGU	Macrobacia do Rio Ronuro	6121186230	2	1	1.4949e+08	0	1.31794e-05	5.78044e-08	0	316830	0.383903	0.00098353	23.9095	150.816	2.68301e-06	7.36683e-06	1.98891e-07
XINGU	Macrobacia do Rio Ronuro	6121186410	2	1	1.27937e+08	0	1.2833e-06	2.76923e-06	0	242910	0.344996	0.000777419	24.0335	140.728	2.53481e-06	7.04969e-06	1.95439e-07
XINGU	Macrobacia do Rio Ronuro	6121187180	2	1	1.17964e+08	0	8.64381e-06	0	0	225790	0.336126	0.000651076	23.8442	151.779	2.8498e-06	7.93773e-06	2.24936e-07
XINGU	Macrobacia do Xingu e do Rio Suiá-Miçu	6121187200	2	1	1.54062e+08	0	4.17834e-05	0	0	256860	0.319271	0.000749716	24.9191	129.992	2.75228e-06	7.81649e-06	2.12558e-07
XINGU	Macrobacia do Xingu e do Rio Suiá-Miçu	6121187390	2	1	1.0877e+08	0	6.8446e-05	0	0	160270	0.260891	0.000506516	24.9482	130.53	2.80618e-06	7.84267e-06	2.06865e-07
XINGU	Macrobacia Nascentes do Xingu	6121187830	2	1	1.52605e+08	0	9.34304e-05	0	0	244670	0.285748	0.00062389	24.5726	133.241	2.6354e-06	7.41447e-06	2.17043e-07
XINGU	Macrobacia do Rio Ronuro	6121188580	2	1	1.40214e+08	0	5.54656e-07	3.20468e-06	0	248640	0.308249	0.000707421	23.823	145.671	2.66435e-06	7.4429e-06	1.9724e-07
XINGU	Macrobacia Nascentes do Xingu	6121188930	2	1	1.36013e+08	0	1.06733e-05	0	0	276830	0.346025	0.000739015	23.7866	140.07	2.30817e-06	6.40443e-06	2.41878e-07
XINGU	Macrobacia do Rio Ronuro	6121189170	2	1	1.37145e+08	0	0.000186415	0	0	331290	0.397383	0.00121147	23.6755	148.103	2.4663e-06	6.64707e-06	2.09684e-07
XINGU	Macrobacia Nascentes do Xingu	6121190120	2	1	1.39645e+08	0	0.000133034	0	0	250930	0.290766	0.000702033	24.6996	131.89	2.75843e-06	7.98577e-06	2.91526e-07
XINGU	Macrobacia do Rio Ronuro	6121190240	2	1	1.44676e+08	0	0.000116857	0	0	279670	0.340162	0.000837117	23.4614	147.403	2.4595e-06	6.63062e-06	1.99092e-07
XINGU	Macrobacia do Rio Ronuro	6121191470	2	1	1.40142e+08	0	3.4468e-05	0	0	246120	0.287047	0.000636468	23.1659	142.984	2.58026e-06	7.17582e-06	2.14478e-07
XINGU	Macrobacia Nascentes do Xingu	6121191890	2	1	9.58712e+07	0	5.13895e-06	0	0	190610	0.347206	0.000545291	24.6396	128.189	2.22681e-06	6.18837e-06	1.73936e-07
XINGU	Macrobacia Nascentes do Xingu	6121192960	2	1	1.2192e+08	0	0.000102641	0	0	208360	0.269399	0.000501776	24.8333	128.353	2.42799e-06	6.8895e-06	2.67083e-07
XINGU	Macrobacia do Rio Ronuro	6121193120	2	2	1.48046e+08	0	2.50615e-05	0	0	345330	0.498755	0.000685189	23.2714	143.582	4.34069e-06	1.17332e-05	3.7179e-07
XINGU	Macrobacia Nascentes do Xingu	6121193130	2	1	1.50734e+08	0	3.23255e-05	0	0	329560	0.377157	0.000729117	24.1389	134.323	1.92955e-06	5.34869e-06	1.5975e-07
XINGU	Macrobacia Nascentes do Xingu	6121193620	2	1	1.27902e+08	0	4.39146e-06	0	0	281930	0.387561	0.000886108	24.1806	127.491	2.11667e-06	5.77663e-06	1.67084e-07
XINGU	Macrobacia Nascentes do Xingu	6121194200	2	1	2.181e+08	0	0.000117858	0	0	368160	0.267172	0.000666739	24.7205	126.307	2.2891e-06	6.30086e-06	3.07507e-07
XINGU	Macrobacia do Rio Ronuro	6121194390	2	1	1.33857e+08	0	0.0001233	0	0	276090	0.345217	0.000699653	23.2722	142.946	2.20292e-06	6.10675e-06	1.92923e-07
XINGU	Macrobacia Nascentes do Xingu	6121194460	2	1	1.81628e+08	0	1.92683e-05	0	0	366050	0.316099	0.00083953	24.4479	127.303	2.23233e-06	6.20211e-06	1.75156e-07
XINGU	Macrobacia Nascentes do Xingu	6121195150	2	1	1.90142e+08	0	5.32949e-05	0	0	375160	0.35455	0.000867689	24.5936	127.613	2.24356e-06	6.20416e-06	1.74181e-07
XINGU	Macrobacia do Rio Ronuro	6121195800	2	1	1.3362e+08	0	1.58665e-05	0	0	317420	0.413383	0.000748351	23.2576	147.311	2.10979e-06	5.97527e-06	1.70505e-07
XINGU	Macrobacia Nascentes do Xingu	6121196450	2	1	1.65137e+08	0	1.29772e-05	0	0	362460	0.369053	0.000716327	24.0273	134.848	1.95077e-06	5.46516e-06	1.62292e-07
XINGU	Macrobacia Nascentes do Xingu	6121197240	2	1	5.41387e+07	0	2.91693e-05	0	0	124990	0.393423	0.000319288	24.0002	133.513	1.92119e-06	5.30856e-06	1.60183e-07
XINGU	Macrobacia Nascentes do Xingu	6121197980	2	1	1.28907e+08	0	6.08487e-06	0	0	329010	0.399687	0.000805369	23.5401	145.954	1.85958e-06	5.07795e-06	1.58258e-07
XINGU	Macrobacia Nascentes do Xingu	6121198770	2	2	1.60512e+08	0	1.27051e-05	0	0	488860	0.627466	0.000837748	23.6019	134.929	3.86077e-06	1.0539e-05	3.4543e-07
XINGU	Macrobacia Nascentes do Xingu	6121200630	2	1	9.84488e+07	0	0.000110945	0	0	215820	0.335826	0.000471188	23.1179	149.27	2.0678e-06	5.88562e-06	1.94725e-07
XINGU	Macrobacia Nascentes do Xingu	6121201420	2	1	1.68892e+08	0	0.000191352	0	0	421300	0.408127	0.000923445	22.0115	157.39	2.26258e-06	6.46599e-06	2.09686e-07
XINGU	Macrobacia Nascentes do Xingu	6121201440	2	2	1.49138e+08	0	8.77027e-05	0	0	354470	0.416532	0.000506005	22.7264	162.239	3.92322e-06	1.07472e-05	4.09175e-07
XINGU	Macrobacia do Baixo Xingu	6120242430	3	2	1.10497e+07	0	0.0040718	0.00342621	0	90630	1.02351	0.000172121	26.3667	192.301	7.27652e-06	2.07999e-05	3.03094e-06
XINGU	Macrobacia do Baixo Xingu	6120248570	3	2	2.34909e+06	0	0.00731647	0.00131464	0	27990	1.02544	6.68915e-05	26.5972	163.056	4.85827e-06	1.21845e-05	2.9726e-06
XINGU	Macrobacia do Baixo Xingu	6120263760	3	1	1.29127e+08	0	0	1.73992e-06	0	590520	0.717944	0.00110355	26.0293	159.678	2.75894e-06	6.88399e-06	2.66162e-07
XINGU	Macrobacia do Baixo Xingu	6120265370	3	1	1.41566e+08	0	0	0.000194156	0	529280	0.616301	0.000757288	26.0843	167.628	2.65912e-06	6.54147e-06	2.66165e-07
XINGU	Macrobacia do Baixo Xingu	6120268770	3	1	1.36574e+08	0	0	0	0	477100	0.568682	0.000814387	25.5742	146.084	2.89747e-06	7.01368e-06	2.71737e-07
XINGU	Macrobacia do Baixo Xingu	6120271040	3	1	1.44412e+08	0	0	0	0	542260	0.665845	0.00086301	25.9951	158.945	2.84518e-06	6.93548e-06	2.67838e-07
XINGU	Macrobacia do Baixo Xingu	6120271340	3	1	1.41593e+08	0	0	0	0	641580	0.756352	0.00123744	25.952	157.759	3.0569e-06	7.45086e-06	2.73997e-07
XINGU	Macrobacia do Baixo Xingu	6120274760	3	2	3.66173e+07	0	6.6808e-05	0.00044575	0	329310	1.14666	0.000566074	26.3858	173.25	5.99506e-06	1.52984e-05	6.0756e-07
XINGU	Macrobacia do Baixo Xingu	6120277550	3	2	3.97706e+06	0	0	0	0	44630	1.03209	0.000110507	26.1321	155.44	4.51961e-06	1.14989e-05	4.15639e-07
XINGU	Macrobacia do Baixo Xingu	6120283590	3	1	1.30137e+08	0	0	2.65603e-07	0	464890	0.58795	0.000649178	25.8069	179.207	2.60256e-06	6.47276e-06	2.68064e-07
XINGU	Macrobacia do Baixo Xingu	6120286320	3	1	1.38711e+08	0	0	0	0	441140	0.533781	0.00073794	25.6125	147.454	3.36023e-06	8.23459e-06	2.90727e-07
XINGU	Macrobacia do Baixo Xingu	6120287180	3	2	5.42938e+07	0	0	0	0	234030	0.710819	0.000477701	25.6142	143.985	5.34041e-06	1.32415e-05	4.44757e-07
XINGU	Macrobacia do Baixo Xingu	6120288210	3	2	1.28915e+08	0	3.5422e-05	2.57236e-05	0	499150	0.733513	0.000829423	25.7556	166.152	4.84205e-06	1.21315e-05	4.35095e-07
XINGU	Macrobacia do Baixo Xingu	6120294930	3	2	1.10749e+08	0	9.28493e-06	1.00599e-05	0	464540	0.787568	0.000750103	25.5748	160.824	6.48677e-06	1.6774e-05	7.54577e-07
XINGU	Macrobacia do Rio Iriri	6120300630	3	1	1.23889e+08	0	4.48083e-05	4.88246e-07	0	449070	0.651698	0.00111559	25.2874	148.079	3.69971e-06	8.82361e-06	2.94717e-07
XINGU	Macrobacia do Rio Iriri	6120302620	3	1	3.68338e+07	0	4.40074e-06	1.40759e-06	0	165480	0.728577	0.000531324	25.3834	140.78	3.78147e-06	8.95667e-06	2.94283e-07
XINGU	Macrobacia do Baixo Xingu	6120303290	3	2	9.57935e+07	0	0	4.92239e-06	0	462010	0.863715	0.000821091	25.0338	173.287	7.91762e-06	1.93348e-05	6.53779e-07
XINGU	Macrobacia do Rio Iriri	6120306010	3	1	1.3536e+08	0	0	0	0	307990	0.402195	0.000710604	25.1188	143.989	4.30051e-06	1.0185e-05	3.16214e-07
XINGU	Macrobacia do Rio Iriri	6120306110	3	1	9.94509e+07	0	0	0	0	235290	0.457406	0.000600896	25.159	141.432	4.30747e-06	1.01149e-05	3.14816e-07
XINGU	Macrobacia do Médio Xingu	6120309400	3	1	6.44262e+07	0	0	0	0	282750	0.741758	0.000740861	24.8524	165.516	3.52462e-06	8.38746e-06	2.90326e-07
XINGU	Macrobacia do Baixo Xingu	6120313070	3	2	1.25979e+08	0	0	0	0	473060	0.704777	0.000782028	25.1227	157.861	4.91485e-06	1.23628e-05	4.33831e-07
XINGU	Macrobacia do Médio Xingu	6120313660	3	2	5.13093e+07	0	0	0	0	216300	0.688252	0.000690925	24.6019	168.644	8.968e-06	2.24324e-05	7.33409e-07
XINGU	Macrobacia do Médio Xingu	6120314330	3	1	1.21992e+08	0	0	0	0	328400	0.517272	0.000840585	25.0488	140.359	7.23766e-06	1.63394e-05	5.10129e-07
XINGU	Macrobacia do Rio Iriri	6120316170	3	2	2.03049e+06	0	0.000234643	0	0	39930	1.0448	0.000107475	25.5285	140.074	9.91697e-06	2.28039e-05	7.60704e-07
XINGU	Macrobacia do Rio Iriri	6120317480	3	2	2.63851e+06	0	0	0	0	27040	0.896672	8.89723e-05	25.3792	146.458	5.38558e-06	1.34117e-05	4.43646e-07
XINGU	Macrobacia do Rio Iriri	6120318890	3	2	2.48938e+07	0	1.65821e-05	2.42985e-06	0	110090	0.88176	0.000214512	25.4956	141.006	8.83241e-06	2.07765e-05	7.44274e-07
XINGU	Macrobacia do Rio Iriri	6120319000	3	2	1.06375e+08	0	0	0	0	300010	0.641009	0.000613632	25.1716	138.231	9.76069e-06	2.30356e-05	7.09247e-07
XINGU	Macrobacia do Médio Xingu	6120322810	3	2	7.76725e+07	0	0	0	0	228100	0.586076	0.000589778	24.7264	150.778	1.00623e-05	2.41176e-05	7.25208e-07
[truncated: 6,261 more rows]

## Sheet: Sheet S2
Basin	Main-basin	ID_Basin	Stream Order	Fish (µg g-1)
				Non-piscivorous	Piscivorous
XINGU	Macrobacia do Baixo Xingu	6120242920	1	0.092	0.562463
XINGU	Macrobacia do Baixo Xingu	6120242940	1	0.092	0.555267
XINGU	Macrobacia do Baixo Xingu	6120243020	1	0.092	0.501335
XINGU	Macrobacia do Baixo Xingu	6120244290	1	0.092	0.7017
XINGU	Macrobacia do Baixo Xingu	6120248440	1	0.092	0.7017
XINGU	Macrobacia do Baixo Xingu	6120248770	1	0.0887991	0.377396
XINGU	Macrobacia do Baixo Xingu	6120250850	1	0.0844536	0.358928
XINGU	Macrobacia do Baixo Xingu	6120251870	1	0.064445	0.273891
XINGU	Macrobacia do Baixo Xingu	6120251980	1	0.0779568	0.331316
XINGU	Macrobacia do Baixo Xingu	6120252230	1	0.089897	0.382062
XINGU	Macrobacia do Baixo Xingu	6120253570	1	0.0657605	0.279482
XINGU	Macrobacia do Baixo Xingu	6120254210	1	0.0824697	0.350496
XINGU	Macrobacia do Baixo Xingu	6120254350	1	0.0620885	0.263876
XINGU	Macrobacia do Baixo Xingu	6120254930	1	0.0428141	0.18196
XINGU	Macrobacia do Baixo Xingu	6120255050	1	0.0477556	0.202961
XINGU	Macrobacia do Baixo Xingu	6120255160	1	0.0435259	0.184985
XINGU	Macrobacia do Baixo Xingu	6120255300	1	0.0470941	0.20015
XINGU	Macrobacia do Baixo Xingu	6120258240	1	0.054323	0.230873
XINGU	Macrobacia do Baixo Xingu	6120258350	1	0.0410967	0.174661
XINGU	Macrobacia do Baixo Xingu	6120260160	1	0.0411081	0.174709
XINGU	Macrobacia do Baixo Xingu	6120260290	1	0.0394596	0.167703
XINGU	Macrobacia do Baixo Xingu	6120260310	1	0.0401384	0.170588
XINGU	Macrobacia do Baixo Xingu	6120261640	1	0.0532685	0.226391
XINGU	Macrobacia do Baixo Xingu	6120262560	1	0.0373226	0.158621
XINGU	Macrobacia do Baixo Xingu	6120262800	1	0.0375445	0.159564
XINGU	Macrobacia do Baixo Xingu	6120263570	1	0.0461782	0.196258
XINGU	Macrobacia do Baixo Xingu	6120264110	1	0.0507381	0.215637
XINGU	Macrobacia do Baixo Xingu	6120264940	1	0.0548607	0.233158
XINGU	Macrobacia do Baixo Xingu	6120265360	1	0.0394496	0.167661
XINGU	Macrobacia do Baixo Xingu	6120266940	1	0.0530895	0.22563
XINGU	Macrobacia do Baixo Xingu	6120267040	1	0.0534673	0.227236
XINGU	Macrobacia do Baixo Xingu	6120268520	1	0.092	0.398296
XINGU	Macrobacia do Baixo Xingu	6120271330	1	0.0372345	0.158247
XINGU	Macrobacia do Baixo Xingu	6120271950	1	0.0403025	0.171286
XINGU	Macrobacia do Baixo Xingu	6120274000	1	0.039375	0.167344
XINGU	Macrobacia do Baixo Xingu	6120274150	1	0.0366905	0.155935
XINGU	Macrobacia do Baixo Xingu	6120275950	1	0.0392231	0.166698
XINGU	Macrobacia do Baixo Xingu	6120276240	1	0.0400535	0.170227
XINGU	Macrobacia do Baixo Xingu	6120276720	1	0.0374156	0.159016
XINGU	Macrobacia do Baixo Xingu	6120277390	1	0.0365812	0.15547
XINGU	Macrobacia do Baixo Xingu	6120277810	1	0.039019	0.165831
XINGU	Macrobacia do Baixo Xingu	6120277980	1	0.0415384	0.176538
XINGU	Macrobacia do Baixo Xingu	6120277990	1	0.0396999	0.168725
XINGU	Macrobacia do Baixo Xingu	6120278000	1	0.0475993	0.202297
XINGU	Macrobacia do Baixo Xingu	6120279290	1	0.0420954	0.178906
XINGU	Macrobacia do Baixo Xingu	6120279480	1	0.0471148	0.200238
XINGU	Macrobacia do Baixo Xingu	6120280730	1	0.0385874	0.163997
XINGU	Macrobacia do Baixo Xingu	6120282070	1	0.092	0.401053
XINGU	Macrobacia do Baixo Xingu	6120282460	1	0.0392218	0.166693
XINGU	Macrobacia do Baixo Xingu	6120282630	1	0.0550461	0.233946
XINGU	Macrobacia do Baixo Xingu	6120283520	1	0.0364899	0.155082
XINGU	Macrobacia do Baixo Xingu	6120284720	1	0.0396685	0.168591
XINGU	Macrobacia do Baixo Xingu	6120285360	1	0.0624261	0.265311
XINGU	Macrobacia do Baixo Xingu	6120287750	1	0.0564475	0.239902
XINGU	Macrobacia do Baixo Xingu	6120288560	1	0.0427788	0.18181
XINGU	Macrobacia do Baixo Xingu	6120290160	1	0.0449785	0.191159
XINGU	Macrobacia do Baixo Xingu	6120291070	1	0.0385901	0.164008
XINGU	Macrobacia do Baixo Xingu	6120291150	1	0.0375983	0.159793
XINGU	Macrobacia do Baixo Xingu	6120291640	1	0.0458102	0.194693
XINGU	Macrobacia do Baixo Xingu	6120293160	1	0.0426376	0.18121
XINGU	Macrobacia do Baixo Xingu	6120293310	1	0.0429173	0.182398
XINGU	Macrobacia do Baixo Xingu	6120293430	1	0.0415184	0.176453
XINGU	Macrobacia do Baixo Xingu	6120294170	1	0.0500156	0.212566
XINGU	Macrobacia do Baixo Xingu	6120294800	1	0.0384689	0.163493
XINGU	Macrobacia do Baixo Xingu	6120295090	1	0.0511846	0.217535
XINGU	Macrobacia do Baixo Xingu	6120296000	1	0.0436388	0.185465
XINGU	Macrobacia do Baixo Xingu	6120296620	1	0.044509	0.189163
XINGU	Macrobacia do Baixo Xingu	6120296800	1	0.0442651	0.188127
XINGU	Macrobacia do Baixo Xingu	6120298280	1	0.0465111	0.197672
XINGU	Macrobacia do Rio Iriri	6120299520	1	0.0451964	0.192085
XINGU	Macrobacia do Rio Iriri	6120300650	1	0.0445536	0.189353
XINGU	Macrobacia do Baixo Xingu	6120300820	1	0.0496043	0.210818
XINGU	Macrobacia do Baixo Xingu	6120301340	1	0.0477209	0.202814
XINGU	Macrobacia do Rio Iriri	6120302540	1	0.0460108	0.195546
XINGU	Macrobacia do Rio Iriri	6120302930	1	0.0452561	0.192338
XINGU	Macrobacia do Rio Iriri	6120303270	1	0.0452259	0.19221
XINGU	Macrobacia do Baixo Xingu	6120303390	1	0.0493242	0.209628
XINGU	Macrobacia do Baixo Xingu	6120303740	1	0.0497149	0.211288
XINGU	Macrobacia do Rio Iriri	6120304430	1	0.0445822	0.189474
XINGU	Macrobacia do Rio Iriri	6120304560	1	0.0451493	0.191884
XINGU	Macrobacia do Rio Iriri	6120304780	1	0.0454134	0.193007
XINGU	Macrobacia do Médio Xingu	6120305000	1	0.0462869	0.196719
XINGU	Macrobacia do Baixo Xingu	6120305150	1	0.0406132	0.172606
XINGU	Macrobacia do Médio Xingu	6120305320	1	0.0434781	0.184782
XINGU	Macrobacia do Baixo Xingu	6120306020	1	0.0470504	0.199964
XINGU	Macrobacia do Baixo Xingu	6120306410	1	0.0474207	0.201538
XINGU	Macrobacia do Baixo Xingu	6120306710	1	0.0493736	0.209838
XINGU	Macrobacia do Médio Xingu	6120307200	1	0.0458503	0.194864
XINGU	Macrobacia do Rio Iriri	6120307670	1	0.0455904	0.193759
XINGU	Macrobacia do Médio Xingu	6120307810	1	0.0444253	0.188808
XINGU	Macrobacia do Baixo Xingu	6120308560	1	0.0461931	0.196321
XINGU	Macrobacia do Baixo Xingu	6120308680	1	0.0464057	0.197224
XINGU	Macrobacia do Médio Xingu	6120309000	1	0.0439626	0.186841
XINGU	Macrobacia do Baixo Xingu	6120309410	1	0.0440513	0.187218
XINGU	Macrobacia do Médio Xingu	6120309520	1	0.0470933	0.200146
XINGU	Macrobacia do Baixo Xingu	6120309830	1	0.0393605	0.167282
XINGU	Macrobacia do Rio Iriri	6120311150	1	0.0456793	0.194137
XINGU	Macrobacia do Médio Xingu	6120311180	1	0.046587	0.197995
XINGU	Macrobacia do Rio Iriri	6120311330	1	0.0464962	0.197609
XINGU	Macrobacia do Rio Iriri	6120311690	1	0.0448257	0.190509
XINGU	Macrobacia do Rio Iriri	6120311820	1	0.0437451	0.185917
XINGU	Macrobacia do Médio Xingu	6120311830	1	0.0475885	0.202251
XINGU	Macrobacia do Rio Iriri	6120312200	1	0.0476696	0.202596
XINGU	Macrobacia do Rio Iriri	6120312310	1	0.047921	0.203664
XINGU	Macrobacia do Baixo Xingu	6120312330	1	0.0418076	0.177682
XINGU	Macrobacia do Baixo Xingu	6120313000	1	0.0396701	0.168598
XINGU	Macrobacia do Médio Xingu	6120313260	1	0.0455487	0.193582
XINGU	Macrobacia do Baixo Xingu	6120313270	1	0.0465046	0.197644
XINGU	Macrobacia do Baixo Xingu	6120313280	1	0.0457111	0.194272
XINGU	Macrobacia do Médio Xingu	6120313990	1	0.0469548	0.199558
XINGU	Macrobacia do Rio Iriri	6120315130	1	0.0459103	0.195119
XINGU	Macrobacia do Médio Xingu	6120315410	1	0.0443619	0.188538
XINGU	Macrobacia do Baixo Xingu	6120315510	1	0.0404386	0.171864
XINGU	Macrobacia do Médio Xingu	6120315710	1	0.0460913	0.195888
XINGU	Macrobacia do Médio Xingu	6120315820	1	0.0456349	0.193948
XINGU	Macrobacia do Médio Xingu	6120315830	1	0.046057	0.195742
XINGU	Macrobacia do Rio Iriri	6120316050	1	0.0428223	0.181995
XINGU	Macrobacia do Rio Iriri	6120316160	1	0.0421595	0.179178
XINGU	Macrobacia do Médio Xingu	6120316600	1	0.0467018	0.198483
XINGU	Macrobacia do Médio Xingu	6120316740	1	0.0480621	0.204264
XINGU	Macrobacia do Rio Iriri	6120317120	1	0.042388	0.180149
XINGU	Macrobacia do Rio Iriri	6120317850	1	0.0426837	0.181406
XINGU	Macrobacia do Rio Iriri	6120318760	1	0.0449485	0.191031
XINGU	Macrobacia do Rio Iriri	6120318770	1	0.0478053	0.203172
XINGU	Macrobacia do Médio Xingu	6120318780	1	0.0457643	0.194498
XINGU	Macrobacia do Rio Iriri	6120319430	1	0.0454021	0.192959
XINGU	Macrobacia do Baixo Xingu	6120320200	1	0.0491459	0.20887
XINGU	Macrobacia do Rio Iriri	6120320360	1	0.0432994	0.184022
XINGU	Macrobacia do Médio Xingu	6120320380	1	0.0486733	0.206862
XINGU	Macrobacia do Rio Iriri	6120321240	1	0.0478189	0.20323
XINGU	Macrobacia do Rio Iriri	6120321370	1	0.0450258	0.19136
XINGU	Macrobacia do Baixo Xingu	6120321390	1	0.0479201	0.20366
XINGU	Macrobacia do Médio Xingu	6120321680	1	0.045867	0.194935
XINGU	Macrobacia do Rio Iriri	6120321850	1	0.0446605	0.189807
XINGU	Macrobacia do Rio Iriri	6120321910	1	0.0485178	0.206201
XINGU	Macrobacia do Baixo Xingu	6120322200	1	0.048516	0.206193
XINGU	Macrobacia do Rio Iriri	6120322270	1	0.0469783	0.199658
XINGU	Macrobacia do Rio Iriri	6120322280	1	0.0466864	0.198417
XINGU	Macrobacia do Médio Xingu	6120322700	1	0.0470078	0.199783
XINGU	Macrobacia do Médio Xingu	6120322800	1	0.0458302	0.194779
XINGU	Macrobacia do Médio Xingu	6120323130	1	0.0475514	0.202093
XINGU	Macrobacia do Baixo Xingu	6120323140	1	0.0471642	0.200448
XINGU	Macrobacia do Médio Xingu	6120323660	1	0.0469692	0.199619
XINGU	Macrobacia do Rio Iriri	6120323760	1	0.0452735	0.192412
XINGU	Macrobacia do Médio Xingu	6120323770	1	0.0455069	0.193404
XINGU	Macrobacia do Baixo Xingu	6120323810	1	0.0452134	0.192157
XINGU	Macrobacia do Baixo Xingu	6120323960	1	0.0470594	0.200002
XINGU	Macrobacia do Rio Iriri	6120324520	1	0.0500992	0.212922
XINGU	Macrobacia do Rio Iriri	6120324600	1	0.0486106	0.206595
XINGU	Macrobacia do Médio Xingu	6120324620	1	0.0446813	0.189896
XINGU	Macrobacia do Rio Iriri	6120324760	1	0.0465989	0.198045
XINGU	Macrobacia do Rio Iriri	6120325040	1	0.0456876	0.194172
XINGU	Macrobacia do Rio Iriri	6120325050	1	0.0452758	0.192422
XINGU	Macrobacia do Médio Xingu	6120325180	1	0.0471394	0.200342
XINGU	Macrobacia do Médio Xingu	6120325320	1	0.0468857	0.199264
XINGU	Macrobacia do Rio Iriri	6120325830	1	0.0450759	0.191572
XINGU	Macrobacia do Rio Iriri	6120325910	1	0.0483131	0.205331
XINGU	Macrobacia do Baixo Xingu	6120326030	1	0.0478809	0.203494
XINGU	Macrobacia do Baixo Xingu	6120326040	1	0.0476017	0.202307
XINGU	Macrobacia do Baixo Xingu	6120326550	1	0.047983	0.203928
XINGU	Macrobacia do Baixo Xingu	6120326690	1	0.0499015	0.212081
XINGU	Macrobacia do Rio Iriri	6120327140	1	0.0454105	0.192995
XINGU	Macrobacia do Médio Xingu	6120327150	1	0.0475972	0.202288
XINGU	Macrobacia do Médio Xingu	6120327290	1	0.0483385	0.205439
XINGU	Macrobacia do Rio Iriri	6120328100	1	0.0453853	0.192888
XINGU	Macrobacia do Baixo Xingu	6120328110	1	0.046713	0.19853
XINGU	Macrobacia do Rio Iriri	6120328220	1	0.0475728	0.202185
XINGU	Macrobacia do Rio Iriri	6120328460	1	0.0464943	0.197601
XINGU	Macrobacia do Rio Iriri	6120328600	1	0.0452071	0.19213
XINGU	Macrobacia do Baixo Xingu	6120328720	1	0.0476861	0.202666
XINGU	Macrobacia do Médio Xingu	6120328810	1	0.04736	0.20128
XINGU	Macrobacia do Baixo Xingu	6120328930	1	0.0471856	0.200539
XINGU	Macrobacia do Rio Iriri	6120329110	1	0.0454853	0.193312
XINGU	Macrobacia do Rio Iriri	6120330160	1	0.0477514	0.202943
XINGU	Macrobacia do Médio Xingu	6120330750	1	0.0461519	0.196145
XINGU	Macrobacia do Médio Xingu	6120330890	1	0.0452041	0.192117
XINGU	Macrobacia do Médio Xingu	6120331140	1	0.0474146	0.201512
XINGU	Macrobacia do Rio Iriri	6120331530	1	0.0454476	0.193152
XINGU	Macrobacia do Rio Iriri	6120332050	1	0.0492301	0.209228
XINGU	Macrobacia do Rio Iriri	6120332060	1	0.0494708	0.210251
XINGU	Macrobacia do Rio Iriri	6120332220	1	0.04584	0.19482
XINGU	Macrobacia do Médio Xingu	6120332490	1	0.0454211	0.193039
XINGU	Macrobacia do Médio Xingu	6120332500	1	0.0481568	0.204667
XINGU	Macrobacia do Rio Iriri	6120332640	1	0.0447893	0.190355
XINGU	Macrobacia do Médio Xingu	6120332650	1	0.045208	0.192134
XINGU	Macrobacia do Médio Xingu	6120332660	1	0.0475317	0.20201
XINGU	Macrobacia do Rio Iriri	6120333100	1	0.0450175	0.191324
XINGU	Macrobacia do Baixo Xingu	6120333240	1	0.047201	0.200604
XINGU	Macrobacia do Médio Xingu	6120333680	1	0.0479441	0.203762
XINGU	Macrobacia do Rio Iriri	6120334070	1	0.0442444	0.188038
XINGU	Macrobacia do Baixo Xingu	6120334190	1	0.0469377	0.199485
XINGU	Macrobacia do Baixo Xingu	6120334350	1	0.048227	0.204965
XINGU	Macrobacia do Baixo Xingu	6120334510	1	0.0486729	0.20686
XINGU	Macrobacia do Rio Iriri	6120334950	1	0.0471751	0.200494
XINGU	Macrobacia do Médio Xingu	6120335090	1	0.0452231	0.192198
XINGU	Macrobacia do Médio Xingu	6120335350	1	0.0478875	0.203522
XINGU	Macrobacia do Rio Iriri	6120335470	1	0.0458804	0.194992
XINGU	Macrobacia do Médio Xingu	6120335480	1	0.0466134	0.198107
XINGU	Macrobacia do Baixo Xingu	6120335600	1	0.0475933	0.202271
XINGU	Macrobacia do Rio Iriri	6120335700	1	0.0458496	0.194861
XINGU	Macrobacia do Rio Iriri	6120335840	1	0.0470199	0.199834
XINGU	Macrobacia do Baixo Xingu	6120335980	1	0.0493517	0.209745
XINGU	Macrobacia do Médio Xingu	6120336920	1	0.0486454	0.206743
XINGU	Macrobacia do Baixo Xingu	6120337060	1	0.0471489	0.200383
XINGU	Macrobacia do Rio Iriri	6120338120	1	0.0455046	0.193394
XINGU	Macrobacia do Baixo Xingu	6120338370	1	0.047661	0.202559
XINGU	Macrobacia do Baixo Xingu	6120338380	1	0.0472609	0.200859
XINGU	Macrobacia do Médio Xingu	6120338680	1	0.049766	0.211505
XINGU	Macrobacia do Médio Xingu	6120338690	1	0.048753	0.2072
XINGU	Macrobacia do Médio Xingu	6120338700	1	0.0484167	0.205771
XINGU	Macrobacia do Baixo Xingu	6120338710	1	0.0470367	0.199906
XINGU	Macrobacia do Médio Xingu	6120338840	1	0.0489565	0.208065
XINGU	Macrobacia do Médio Xingu	6120339340	1	0.0455249	0.193481
XINGU	Macrobacia do Rio Iriri	6120339780	1	0.0503239	0.213877
XINGU	Macrobacia do Rio Iriri	6120339800	1	0.0457293	0.19435
XINGU	Macrobacia do Rio Iriri	6120340550	1	0.0493279	0.209644
XINGU	Macrobacia do Rio Iriri	6120340880	1	0.049911	0.212122
XINGU	Macrobacia do Médio Xingu	6120340890	1	0.0477077	0.202758
XINGU	Macrobacia do Rio Iriri	6120341880	1	0.0516147	0.219363
XINGU	Macrobacia do Baixo Xingu	6120342030	1	0.0483493	0.205485
XINGU	Macrobacia do Baixo Xingu	6120342410	1	0.0485741	0.20644
XINGU	Macrobacia do Rio Iriri	6120342550	1	0.0471186	0.200254
XINGU	Macrobacia do Baixo Xingu	6120342560	1	0.0501647	0.2132
XINGU	Macrobacia do Baixo Xingu	6120342970	1	0.0502716	0.213654
XINGU	Macrobacia do Rio Iriri	6120343080	1	0.0502938	0.213749
XINGU	Macrobacia do Rio Iriri	6120343170	1	0.050779	0.215811
XINGU	Macrobacia do Baixo Xingu	6120343350	1	0.0499429	0.212257
XINGU	Macrobacia do Baixo Xingu	6120343720	1	0.0493956	0.209931
XINGU	Macrobacia do Rio Iriri	6120344000	1	0.0471756	0.200496
XINGU	Macrobacia do Rio Iriri	6120344970	1	0.0516016	0.219307
XINGU	Macrobacia do Rio Iriri	6120345140	1	0.0506061	0.215076
XINGU	Macrobacia do Rio Iriri	6120346150	1	0.0507633	0.215744
XINGU	Macrobacia do Médio Xingu	6120346490	1	0.0469811	0.199669
XINGU	Macrobacia do Médio Xingu	6120346680	1	0.0500993	0.212922
XINGU	Macrobacia do Rio Iriri	6120346760	1	0.0454102	0.192993
XINGU	Macrobacia do Rio Iriri	6120347030	1	0.0439293	0.186699
XINGU	Macrobacia do Baixo Xingu	6120347050	1	0.0508113	0.215948
XINGU	Macrobacia do Médio Xingu	6120347170	1	0.0484394	0.205867
XINGU	Macrobacia do Médio Xingu	6120347180	1	0.0493068	0.209554
XINGU	Macrobacia do Médio Xingu	6120347320	1	0.0483521	0.205496
XINGU	Macrobacia do Rio Iriri	6120347480	1	0.0454007	0.192953
XINGU	Macrobacia do Médio Xingu	6120347500	1	0.0467779	0.198806
XINGU	Macrobacia do Médio Xingu	6120347620	1	0.0477541	0.202955
XINGU	Macrobacia do Baixo Xingu	6120348010	1	0.0531082	0.22571
XINGU	Macrobacia do Rio Iriri	6120348270	1	0.0456906	0.194185
XINGU	Macrobacia do Médio Xingu	6120348640	1	0.0462635	0.19662
XINGU	Macrobacia do Baixo Xingu	6120348730	1	0.050159	0.213176
XINGU	Macrobacia do Rio Iriri	6120349300	1	0.0467482	0.19868
XINGU	Macrobacia do Rio Iriri	6120349720	1	0.051061	0.217009
XINGU	Macrobacia do Baixo Xingu	6120349890	1	0.0484558	0.205937
XINGU	Macrobacia do Rio Iriri	6120349950	1	0.0494643	0.210223
XINGU	Macrobacia do Rio Iriri	6120350030	1	0.050213	0.213405
XINGU	Macrobacia do Baixo Xingu	6120350040	1	0.0478441	0.203337
XINGU	Macrobacia do Rio Iriri	6120350180	1	0.0446364	0.189705
XINGU	Macrobacia do Baixo Xingu	6120350230	1	0.0474528	0.201675
XINGU	Macrobacia do Médio Xingu	6120350370	1	0.0467183	0.198553
XINGU	Macrobacia do Médio Xingu	6120350520	1	0.0453754	0.192845
XINGU	Macrobacia do Rio Iriri	6120350720	1	0.0472309	0.200731
XINGU	Macrobacia do Médio Xingu	6120351160	1	0.0477691	0.203018
XINGU	Macrobacia do Baixo Xingu	6120352150	1	0.0503247	0.21388
XINGU	Macrobacia do Rio Iriri	6120352460	1	0.0485701	0.206423
XINGU	Macrobacia do Baixo Xingu	6120352590	1	0.049461	0.210209
XINGU	Macrobacia do Baixo Xingu	6120352600	1	0.0487142	0.207035
XINGU	Macrobacia do Médio Xingu	6120352880	1	0.0475083	0.20191
XINGU	Macrobacia do Médio Xingu	6120353140	1	0.0476663	0.202582
XINGU	Macrobacia do Rio Iriri	6120353470	1	0.0487499	0.207187
XINGU	Macrobacia do Médio Xingu	6120353950	1	0.047495	0.201854
XINGU	Macrobacia do Médio Xingu	6120354220	1	0.0479486	0.203782
XINGU	Macrobacia do Médio Xingu	6120354390	1	0.0496946	0.211202
XINGU	Macrobacia do Rio Iriri	6120355780	1	0.0495173	0.210449
XINGU	Macrobacia do Baixo Xingu	6120355870	1	0.0503033	0.213789
XINGU	Macrobacia do Rio Iriri	6120356000	1	0.0498612	0.21191
XINGU	Macrobacia do Médio Xingu	6120356210	1	0.0490102	0.208293
XINGU	Macrobacia do Médio Xingu	6120356310	1	0.0476293	0.202425
XINGU	Macrobacia do Rio Iriri	6120356880	1	0.0455824	0.193725
XINGU	Macrobacia do Rio Iriri	6120356890	1	0.0470434	0.199934
XINGU	Macrobacia do Rio Iriri	6120357010	1	0.0463106	0.19682
XINGU	Macrobacia do Rio Iriri	6120357290	1	0.0468237	0.199001
XINGU	Macrobacia do Rio Iriri	6120358860	1	0.0474049	0.201471
XINGU	Macrobacia do Médio Xingu	6120358870	1	0.0468486	0.199107
XINGU	Macrobacia do Médio Xingu	6120359860	1	0.0480438	0.204186
XINGU	Macrobacia do Baixo Xingu	6120360010	1	0.0499741	0.21239
XINGU	Macrobacia do Rio Iriri	6120360160	1	0.0509868	0.216694
XINGU	Macrobacia do Rio Iriri	6120360250	1	0.0477388	0.20289
XINGU	Macrobacia do Rio Iriri	6120360260	1	0.0461856	0.196289
XINGU	Macrobacia do Rio Iriri	6120361400	1	0.0455071	0.193405
XINGU	Macrobacia do Rio Iriri	6120361560	1	0.0447992	0.190396
XINGU	Macrobacia do Rio Iriri	6120361940	1	0.046221	0.196439
XINGU	Macrobacia do Médio Xingu	6120362490	1	0.047355	0.201259
XINGU	Macrobacia do Médio Xingu	6120363900	1	0.0482598	0.205104
XINGU	Macrobacia do Médio Xingu	6120364140	1	0.0492014	0.209106
XINGU	Macrobacia do Rio Iriri	6120364330	1	0.048548	0.206329
XINGU	Macrobacia do Rio Iriri	6120364470	1	0.0492285	0.209221
XINGU	Macrobacia do Médio Xingu	6120365160	1	0.0402072	0.170881
XINGU	Macrobacia do Médio Xingu	6120365380	1	0.0485679	0.206414
XINGU	Macrobacia do Médio Xingu	6120366020	1	0.0478637	0.203421
XINGU	Macrobacia do Médio Xingu	6120366150	1	0.047683	0.202653
XINGU	Macrobacia do Rio Iriri	6120366740	1	0.0487889	0.207353
XINGU	Macrobacia do Rio Iriri	6120366750	1	0.0503018	0.213783
XINGU	Macrobacia do Médio Xingu	6120366770	1	0.0517437	0.219911
XINGU	Macrobacia do Médio Xingu	6120367150	1	0.0475324	0.202013
XINGU	Macrobacia do Rio Iriri	6120367560	1	0.050101	0.212929
XINGU	Macrobacia do Rio Iriri	6120367570	1	0.0480889	0.204378
XINGU	Macrobacia do Rio Iriri	6120367690	1	0.0481529	0.20465
XINGU	Macrobacia do Médio Xingu	6120367710	1	0.0490689	0.208543
XINGU	Macrobacia do Médio Xingu	6120367810	1	0.0492913	0.209488
XINGU	Macrobacia do Rio Iriri	6120368160	1	0.0502657	0.213629
XINGU	Macrobacia do Médio Xingu	6120368170	1	0.0486679	0.206839
XINGU	Macrobacia do Rio Iriri	6120369540	1	0.0494771	0.210278
XINGU	Macrobacia do Médio Xingu	6120369670	1	0.0497733	0.211536
XINGU	Macrobacia do Médio Xingu	6120369680	1	0.0507037	0.215491
XINGU	Macrobacia do Rio Iriri	6120369800	1	0.0430957	0.183157
XINGU	Macrobacia do Rio Iriri	6120370840	1	0.0445224	0.18922
XINGU	Macrobacia do Rio Iriri	6120370990	1	0.0486991	0.206971
XINGU	Macrobacia do Rio Iriri	6120371090	1	0.0456354	0.19395
XINGU	Macrobacia do Rio Iriri	6120371280	1	0.047693	0.202695
XINGU	Macrobacia do Médio Xingu	6120371610	1	0.0492105	0.209144
XINGU	Macrobacia do Médio Xingu	6120371900	1	0.0430124	0.182803
XINGU	Macrobacia do Médio Xingu	6120371910	1	0.0512667	0.217883
XINGU	Macrobacia do Médio Xingu	6120372080	1	0.046742	0.198653
XINGU	Macrobacia do Rio Iriri	6120372280	1	0.0479234	0.203674
XINGU	Macrobacia do Médio Xingu	6120372300	1	0.0471152	0.200239
XINGU	Macrobacia do Médio Xingu	6120372310	1	0.0488793	0.207737
XINGU	Macrobacia do Rio Iriri	6120372510	1	0.0499167	0.212146
XINGU	Macrobacia do Médio Xingu	6120372530	1	0.0488846	0.20776
XINGU	Macrobacia do Rio Iriri	6120372620	1	0.0484386	0.205864
XINGU	Macrobacia do Rio Iriri	6120373770	1	0.04564	0.19397
XINGU	Macrobacia do Rio Iriri	6120374240	1	0.049723	0.211323
XINGU	Macrobacia do Médio Xingu	6120375120	1	0.0489243	0.207928
XINGU	Macrobacia do Médio Xingu	6120375200	1	0.0469448	0.199515
XINGU	Macrobacia do Rio Iriri	6120375670	1	0.0500406	0.212673
XINGU	Macrobacia do Rio Iriri	6120375970	1	0.0482943	0.205251
XINGU	Macrobacia do Rio Iriri	6120376290	1	0.0469841	0.199683
XINGU	Macrobacia do Rio Iriri	6120376430	1	0.0478282	0.20327
XINGU	Macrobacia do Médio Xingu	6120376920	1	0.0489583	0.208073
XINGU	Macrobacia do Médio Xingu	6120377440	1	0.0499323	0.212212
XINGU	Macrobacia do Rio Iriri	6120377560	1	0.0473068	0.201054
XINGU	Macrobacia do Médio Xingu	6120377750	1	0.0505524	0.214848
XINGU	Macrobacia do Rio Iriri	6120378000	1	0.0496692	0.211094
XINGU	Macrobacia do Médio Xingu	6120378010	1	0.0461801	0.196265
XINGU	Macrobacia do Rio Iriri	6120378290	1	0.0495657	0.210654
XINGU	Macrobacia do Rio Iriri	6120378300	1	0.0497671	0.21151
XINGU	Macrobacia do Médio Xingu	6120378310	1	0.0469712	0.199628
XINGU	Macrobacia do Médio Xingu	6120378480	1	0.0480324	0.204138
XINGU	Macrobacia do Médio Xingu	6120378840	1	0.0474614	0.201711
XINGU	Macrobacia do Médio Xingu	6120379610	1	0.0481781	0.204757
XINGU	Macrobacia do Médio Xingu	6120379620	1	0.0428157	0.181967
XINGU	Macrobacia do Médio Xingu	6120379790	1	0.041147	0.174875
XINGU	Macrobacia do Médio Xingu	6120380230	1	0.0491855	0.209038
XINGU	Macrobacia do Rio Iriri	6120380900	1	0.0505827	0.214976
XINGU	Macrobacia do Rio Iriri	6120381250	1	0.0500355	0.212651
XINGU	Macrobacia do Rio Fresco	6120381270	1	0.0462925	0.196743
XINGU	Macrobacia do Médio Xingu	6120382490	1	0.0480159	0.204068
XINGU	Macrobacia do Médio Xingu	6120382710	1	0.0494537	0.210178
XINGU	Macrobacia do Rio Fresco	6120383010	1	0.0471482	0.20038
XINGU	Macrobacia do Rio Fresco	6120383170	1	0.0443036	0.18829
XINGU	Macrobacia do Médio Xingu	6120383820	1	0.0499094	0.212115
XINGU	Macrobacia do Médio Xingu	6120384030	1	0.0474765	0.201775
XINGU	Macrobacia do Médio Xingu	6120384040	1	0.0504273	0.214316
XINGU	Macrobacia do Rio Iriri	6120384310	1	0.0482009	0.204854
XINGU	Macrobacia do Rio Iriri	6120384430	1	0.0511833	0.217529
XINGU	Macrobacia do Médio Xingu	6120384560	1	0.0478403	0.203321
XINGU	Macrobacia do Médio Xingu	6120384860	1	0.0491177	0.20875
XINGU	Macrobacia do Rio Iriri	6120385020	1	0.0488988	0.20782
XINGU	Macrobacia do Rio Fresco	6120385120	1	0.0467702	0.198773
XINGU	Macrobacia do Médio Xingu	6120385370	1	0.0496599	0.211054
XINGU	Macrobacia do Rio Iriri	6120385910	1	0.0509676	0.216612
XINGU	Macrobacia do Rio Iriri	6120385920	1	0.0499619	0.212338
XINGU	Macrobacia do Médio Xingu	6120386100	1	0.0480135	0.204057
XINGU	Macrobacia do Rio Iriri	6120386270	1	0.0497033	0.211239
XINGU	Macrobacia do Rio Iriri	6120387030	1	0.0490189	0.20833
XINGU	Macrobacia do Rio Iriri	6120387210	1	0.0507162	0.215544
XINGU	Macrobacia do Rio Fresco	6120387450	1	0.0459299	0.195202
XINGU	Macrobacia do Médio Xingu	6120387930	1	0.0477303	0.202854
XINGU	Macrobacia do Rio Fresco	6120388110	1	0.0475819	0.202223
XINGU	Macrobacia do Médio Xingu	6120388220	1	0.0478762	0.203474
XINGU	Macrobacia do Rio Fresco	6120388230	1	0.0486049	0.206571
XINGU	Macrobacia do Alto Xingu	6120388590	1	0.048115	0.204489
XINGU	Macrobacia do Médio Xingu	6120388710	1	0.047454	0.201679
XINGU	Macrobacia do Rio Iriri	6120389040	1	0.0494483	0.210155
XINGU	Macrobacia do Rio Iriri	6120389350	1	0.0499711	0.212377
XINGU	Macrobacia do Rio Iriri	6120389660	1	0.0487502	0.207188
XINGU	Macrobacia do Rio Fresco	6120390550	1	0.0470517	0.19997
XINGU	Macrobacia do Rio Iriri	6120391080	1	0.0489823	0.208175
XINGU	Macrobacia do Rio Fresco	6120391500	1	0.0425823	0.180975
XINGU	Macrobacia do Alto Xingu	6120392080	1	0.0483294	0.2054
XINGU	Macrobacia do Alto Xingu	6120392090	1	0.0473952	0.20143
XINGU	Macrobacia do Rio Fresco	6120392200	1	0.0286941	0.12195
XINGU	Macrobacia do Alto Xingu	6120392650	1	0.0487361	0.207128
XINGU	Macrobacia do Alto Xingu	6120392790	1	0.0490052	0.208272
XINGU	Macrobacia do Alto Xingu	6120392810	1	0.049968	0.212364
XINGU	Macrobacia do Rio Iriri	6120393200	1	0.0492151	0.209164
XINGU	Macrobacia do Rio Iriri	6120393380	1	0.048999	0.208246
XINGU	Macrobacia do Rio Iriri	6120394190	1	0.0510651	0.217027
XINGU	Macrobacia do Rio Iriri	6120394370	1	0.0493031	0.209538
XINGU	Macrobacia do Alto Xingu	6120394620	1	0.0482434	0.205034
XINGU	Macrobacia do Rio Fresco	6120394630	1	0.0495392	0.210542
XINGU	Macrobacia do Alto Xingu	6120395140	1	0.0469866	0.199693
XINGU	Macrobacia do Alto Xingu	6120395670	1	0.0510258	0.21686
XINGU	Macrobacia do Rio Fresco	6120395690	1	0.0475361	0.202028
XINGU	Macrobacia do Rio Iriri	6120395980	1	0.0449488	0.191032
XINGU	Macrobacia do Alto Xingu	6120396000	1	0.048365	0.205551
XINGU	Macrobacia do Rio Iriri	6120396840	1	0.0485688	0.206417
XINGU	Macrobacia do Rio Iriri	6120397800	1	0.0427436	0.18166
XINGU	Macrobacia do Rio Iriri	6120397810	1	0.04988	0.21199
XINGU	Macrobacia do Alto Xingu	6120397820	1	0.0485872	0.206496
XINGU	Macrobacia do Rio Iriri	6120397890	1	0.0421016	0.178932
XINGU	Macrobacia do Alto Xingu	6120397930	1	0.047668	0.202589
XINGU	Macrobacia do Alto Xingu	6120398030	1	0.0495883	0.21075
XINGU	Macrobacia do Rio Iriri	6120398190	1	0.0426248	0.181156
XINGU	Macrobacia do Rio Iriri	6120398200	1	0.0482363	0.205004
XINGU	Macrobacia do Alto Xingu	6120399600	1	0.0488161	0.207468
XINGU	Macrobacia do Rio Iriri	6120399710	1	0.0507999	0.215899
XINGU	Macrobacia do Rio Fresco	6120399730	1	0.0474151	0.201514
XINGU	Macrobacia do Alto Xingu	6120399850	1	0.0474565	0.20169
XINGU	Macrobacia do Rio Fresco	6120400360	1	0.0477124	0.202778
XINGU	Macrobacia do Alto Xingu	6120400530	1	0.048259	0.205101
XINGU	Macrobacia do Rio Iriri	6120401290	1	0.050046	0.212695
XINGU	Macrobacia do Rio Fresco	6120401420	1	0.0495276	0.210492
XINGU	Macrobacia do Rio Iriri	6120401630	1	0.0508024	0.21591
XINGU	Macrobacia do Alto Xingu	6120401640	1	0.0512894	0.21798
XINGU	Macrobacia do Rio Fresco	6120401650	1	0.0503251	0.213882
XINGU	Macrobacia do Rio Iriri	6120401980	1	0.049472	0.210256
XINGU	Macrobacia do Rio Fresco	6120401990	1	0.0488	0.2074
XINGU	Macrobacia do Rio Fresco	6120402160	1	0.0500808	0.212843
XINGU	Macrobacia do Rio Fresco	6120402300	1	0.0483898	0.205657
XINGU	Macrobacia do Rio Fresco	6120402310	1	0.0482465	0.205048
XINGU	Macrobacia do Alto Xingu	6120402440	1	0.0480527	0.204224
XINGU	Macrobacia do Alto Xingu	6120402560	1	0.0487885	0.207351
XINGU	Macrobacia do Rio Iriri	6120403340	1	0.0505382	0.214787
XINGU	Macrobacia do Rio Iriri	6120403830	1	0.0477002	0.202726
XINGU	Macrobacia do Rio Iriri	6120403950	1	0.0501594	0.213177
XINGU	Macrobacia do Rio Iriri	6120404110	1	0.0412406	0.175272
XINGU	Macrobacia do Rio Fresco	6120404200	1	0.0485561	0.206363
XINGU	Macrobacia do Alto Xingu	6120404360	1	0.0463813	0.197121
XINGU	Macrobacia do Rio Fresco	6120404780	1	0.049648	0.211004
XINGU	Macrobacia do Alto Xingu	6120405100	1	0.0477677	0.203013
XINGU	Macrobacia do Rio Fresco	6120405110	1	0.049177	0.209002
XINGU	Macrobacia do Alto Xingu	6120405360	1	0.0469112	0.199373
XINGU	Macrobacia do Rio Fresco	6120405490	1	0.0473738	0.201339
XINGU	Macrobacia do Rio Iriri	6120405810	1	0.0475628	0.202142
XINGU	Macrobacia do Rio Fresco	6120406060	1	0.0490358	0.208402
XINGU	Macrobacia do Rio Iriri	6120406170	1	0.0485852	0.206487
XINGU	Macrobacia do Alto Xingu	6120406270	1	0.0492607	0.209358
XINGU	Macrobacia do Alto Xingu	6120406280	1	0.0515802	0.219216
XINGU	Macrobacia do Rio Iriri	6120406920	1	0.0487553	0.20721
XINGU	Macrobacia do Rio Iriri	6120406990	1	0.0478894	0.20353
XINGU	Macrobacia do Rio Fresco	6120407140	1	0.0475355	0.202026
XINGU	Macrobacia do Rio Iriri	6120408140	1	0.0488927	0.207794
XINGU	Macrobacia do Rio Iriri	6120408290	1	0.0504423	0.21438
XINGU	Macrobacia do Rio Fresco	6120408410	1	0.0499999	0.212499
XINGU	Macrobacia do Rio Fresco	6120409210	1	0.0486341	0.206695
XINGU	Macrobacia do Rio Iriri	6120409380	1	0.0493706	0.209825
XINGU	Macrobacia do Rio Iriri	6120409460	1	0.0501211	0.213015
XINGU	Macrobacia do Alto Xingu	6120409930	1	0.0496597	0.211054
XINGU	Macrobacia do Alto Xingu	6120410040	1	0.0490268	0.208364
XINGU	Macrobacia do Alto Xingu	6120410160	1	0.048797	0.207387
XINGU	Macrobacia do Rio Fresco	6120410460	1	0.0496541	0.21103
XINGU	Macrobacia do Rio Fresco	6120411710	1	0.0498542	0.21188
XINGU	Macrobacia do Rio Iriri	6120411840	1	0.0479478	0.203778
XINGU	Macrobacia do Rio Fresco	6120411960	1	0.0474368	0.201606
XINGU	Macrobacia do Rio Fresco	6120412170	1	0.0458422	0.194829
XINGU	Macrobacia do Rio Iriri	6120412700	1	0.0481754	0.204745
XINGU	Macrobacia do Rio Fresco	6120412720	1	0.0490624	0.208515
XINGU	Macrobacia do Rio Fresco	6120412730	1	0.0473791	0.201361
XINGU	Macrobacia do Alto Xingu	6120413000	1	0.0493891	0.209904
XINGU	Macrobacia do Rio Iriri	6120413340	1	0.0454153	0.193015
XINGU	Macrobacia do Rio Iriri	6120413350	1	0.0484374	0.205859
XINGU	Macrobacia do Rio Iriri	6120413360	1	0.0505789	0.21496
XINGU	Macrobacia do Rio Fresco	6120413900	1	0.0480115	0.204049
XINGU	Macrobacia do Rio Iriri	6120414160	1	0.0474076	0.201482
XINGU	Macrobacia do Alto Xingu	6120414420	1	0.047845	0.203341
XINGU	Macrobacia do Alto Xingu	6120415010	1	0.0480021	0.204009
XINGU	Macrobacia do Rio Iriri	6120415130	1	0.0448949	0.190803
XINGU	Macrobacia do Rio Iriri	6120415600	1	0.0389356	0.165476
XINGU	Macrobacia do Rio Iriri	6120415610	1	0.0466333	0.198191
XINGU	Macrobacia do Rio Fresco	6120415620	1	0.0500643	0.212773
XINGU	Macrobacia do Rio Iriri	6120415800	1	0.0432177	0.183675
XINGU	Macrobacia do Alto Xingu	6120416030	1	0.0480596	0.204253
XINGU	Macrobacia do Rio Fresco	6120416380	1	0.0492962	0.209509
XINGU	Macrobacia do Rio Iriri	6120416860	1	0.0473832	0.201379
XINGU	Macrobacia do Rio Fresco	6120417130	1	0.0484529	0.205925
XINGU	Macrobacia do Rio Fresco	6120418350	1	0.0488887	0.207777
XINGU	Macrobacia do Rio Fresco	6120418520	1	0.0406009	0.172554
XINGU	Macrobacia do Rio Fresco	6120418540	1	0.0496603	0.211056
XINGU	Macrobacia do Rio Fresco	6120418650	1	0.0492494	0.20931
XINGU	Macrobacia do Rio Fresco	6120418660	1	0.0515527	0.219099
XINGU	Macrobacia do Alto Xingu	6120418900	1	0.0499738	0.212389
XINGU	Macrobacia do Rio Iriri	6120419290	1	0.0481051	0.204447
XINGU	Macrobacia do Rio Iriri	6120419440	1	0.050043	0.212683
XINGU	Macrobacia do Alto Xingu	6120419810	1	0.0474636	0.20172
XINGU	Macrobacia do Rio Iriri	6120419970	1	0.0433029	0.184037
XINGU	Macrobacia do Rio Iriri	6120420490	1	0.0489292	0.207949
XINGU	Macrobacia do Rio Fresco	6120420510	1	0.0487562	0.207214
XINGU	Macrobacia do Rio Fresco	6120420710	1	0.0465697	0.197921
XINGU	Macrobacia do Alto Xingu	6120421310	1	0.0478467	0.203348
XINGU	Macrobacia do Rio Iriri	6120421600	1	0.047896	0.203558
XINGU	Macrobacia do Rio Iriri	6120422700	1	0.047188	0.200549
XINGU	Macrobacia do Rio Iriri	6120422980	1	0.0448499	0.190612
XINGU	Macrobacia do Rio Iriri	6120423580	1	0.0469976	0.19974
XINGU	Macrobacia do Rio Iriri	6120423840	1	0.0481409	0.204599
XINGU	Macrobacia do Rio Fresco	6120424030	1	0.0498715	0.211954
XINGU	Macrobacia do Rio Iriri	6120424710	1	0.0472751	0.200919
XINGU	Macrobacia do Rio Fresco	6120424850	1	0.0467096	0.198516
XINGU	Macrobacia do Rio Iriri	6120425570	1	0.0373882	0.1589
XINGU	Macrobacia do Rio Iriri	6120425580	1	0.0306896	0.130431
XINGU	Macrobacia do Rio Iriri	6120425840	1	0.0486392	0.206717
XINGU	Macrobacia do Rio Fresco	6120425850	1	0.0480088	0.204037
XINGU	Macrobacia do Rio Fresco	6120425900	1	0.0481514	0.204643
XINGU	Macrobacia do Alto Xingu	6120426010	1	0.0468838	0.199256
XINGU	Macrobacia do Rio Fresco	6120426020	1	0.0495432	0.210559
XINGU	Macrobacia do Rio Fresco	6120426330	1	0.0513133	0.218082
XINGU	Macrobacia do Alto Xingu	6120427340	1	0.0487467	0.207174
XINGU	Macrobacia do Rio Fresco	6120427350	1	0.0480465	0.204198
XINGU	Macrobacia do Rio Fresco	6120427360	1	0.0488125	0.207453
XINGU	Macrobacia do Alto Xingu	6120427640	1	0.0494301	0.210078
XINGU	Macrobacia do Rio Iriri	6120427730	1	0.0452528	0.192324
XINGU	Macrobacia do Rio Iriri	6120428260	1	0.0466623	0.198315
XINGU	Macrobacia do Rio Fresco	6120428270	1	0.048528	0.206244
XINGU	Macrobacia do Rio Iriri	6120428480	1	0.0493377	0.209685
XINGU	Macrobacia do Rio Iriri	6120429390	1	0.0460018	0.195508
XINGU	Macrobacia do Rio Iriri	6120429530	1	0.0457701	0.194523
XINGU	Macrobacia do Alto Xingu	6120429550	1	0.0493505	0.20974
XINGU	Macrobacia do Alto Xingu	6120429830	1	0.0508245	0.216004
XINGU	Macrobacia do Rio Iriri	6120429940	1	0.0412972	0.175513
XINGU	Macrobacia do Alto Xingu	6120429960	1	0.0498199	0.211735
XINGU	Macrobacia do Rio Iriri	6120430290	1	0.0474119	0.201501
XINGU	Macrobacia do Rio Fresco	6120430690	1	0.0497138	0.211284
XINGU	Macrobacia do Rio Iriri	6120430820	1	0.0464952	0.197605
XINGU	Macrobacia do Alto Xingu	6120431140	1	0.0483577	0.20552
XINGU	Macrobacia do Rio Iriri	6120431490	1	0.0459692	0.195369
XINGU	Macrobacia do Rio Iriri	6120431640	1	0.0475957	0.202282
XINGU	Macrobacia do Rio Iriri	6120431650	1	0.0474889	0.201828
XINGU	Macrobacia do Alto Xingu	6120431660	1	0.0491557	0.208912
XINGU	Macrobacia do Rio Iriri	6120431800	1	0.0459678	0.195363
XINGU	Macrobacia do Alto Xingu	6120431820	1	0.047006	0.199776
XINGU	Macrobacia do Rio Iriri	6120432240	1	0.0465576	0.19787
XINGU	Macrobacia do Rio Fresco	6120432620	1	0.0489731	0.208136
XINGU	Macrobacia do Rio Iriri	6120433220	1	0.0489719	0.208131
XINGU	Macrobacia do Alto Xingu	6120433350	1	0.0489025	0.207835
XINGU	Macrobacia do Rio Iriri	6120433440	1	0.0466953	0.198455
XINGU	Macrobacia do Rio Iriri	6120433550	1	0.0452417	0.192277
XINGU	Macrobacia do Rio Iriri	6120433780	1	0.0479035	0.20359
XINGU	Macrobacia do Alto Xingu	6120433980	1	0.0488887	0.207777
XINGU	Macrobacia do Rio Fresco	6120434060	1	0.0515279	0.218993
XINGU	Macrobacia do Rio Fresco	6120434160	1	0.0483743	0.205591
XINGU	Macrobacia do Rio Iriri	6120434320	1	0.049111	0.208722
XINGU	Macrobacia do Rio Fresco	6120434330	1	0.0489942	0.208225
XINGU	Macrobacia do Rio Iriri	6120434480	1	0.0447716	0.190279
XINGU	Macrobacia do Rio Iriri	6120434620	1	0.046041	0.195674
XINGU	Macrobacia do Rio Fresco	6120436060	1	0.0501153	0.21299
XINGU	Macrobacia do Rio Iriri	6120436400	1	0.0451445	0.191864
XINGU	Macrobacia do Rio Iriri	6120436670	1	0.0433339	0.184169
XINGU	Macrobacia do Rio Fresco	6120436980	1	0.0483737	0.205588
XINGU	Macrobacia do Rio Fresco	6120437570	1	0.0489599	0.20808
XINGU	Macrobacia do Rio Fresco	6120437660	1	0.0475713	0.202178
XINGU	Macrobacia do Rio Fresco	6120437730	1	0.0504148	0.214263
XINGU	Macrobacia do Rio Iriri	6120438340	1	0.0474818	0.201797
XINGU	Macrobacia do Rio Fresco	6120438810	1	0.0512727	0.217909
XINGU	Macrobacia do Rio Fresco	6120438880	1	0.052451	0.222917
XINGU	Macrobacia do Rio Iriri	6120439160	1	0.0472784	0.200933
XINGU	Macrobacia do Rio Iriri	6120439900	1	0.0445696	0.189421
XINGU	Macrobacia do Alto Xingu	6120440010	1	0.0494704	0.210249
XINGU	Macrobacia do Rio Iriri	6120440080	1	0.0464126	0.197253
XINGU	Macrobacia do Rio Iriri	6120440100	1	0.047891	0.203537
XINGU	Macrobacia do Rio Iriri	6120441310	1	0.0449571	0.191068
XINGU	Macrobacia do Alto Xingu	6120441400	1	0.0510495	0.21696
XINGU	Macrobacia do Alto Xingu	6120441700	1	0.0503601	0.21403
XINGU	Macrobacia do Rio Iriri	6120441860	1	0.0448463	0.190597
XINGU	Macrobacia do Rio Fresco	6120441890	1	0.0490259	0.20836
XINGU	Macrobacia do Alto Xingu	6120442490	1	0.0560353	0.23815
XINGU	Macrobacia do Rio Iriri	6120442660	1	0.0470999	0.200174
XINGU	Macrobacia do Alto Xingu	6120442670	1	0.0494469	0.210149
XINGU	Macrobacia do Rio Fresco	6120443240	1	0.0500158	0.212567
XINGU	Macrobacia do Rio Fresco	6120443550	1	0.0501206	0.213012
XINGU	Macrobacia do Rio Iriri	6120443660	1	0.0474283	0.20157
XINGU	Macrobacia do Rio Iriri	6120443930	1	0.0480115	0.204049
XINGU	Macrobacia do Alto Xingu	6120443940	1	0.0466504	0.198264
XINGU	Macrobacia do Alto Xingu	6120444020	1	0.0482175	0.204924
XINGU	Macrobacia do Rio Iriri	6120445420	1	0.0407164	0.173045
XINGU	Macrobacia do Rio Iriri	6120445430	1	0.0477944	0.203126
XINGU	Macrobacia do Alto Xingu	6120445440	1	0.0474031	0.201463
XINGU	Macrobacia do Alto Xingu	6120445890	1	0.0483393	0.205442
XINGU	Macrobacia do Rio Fresco	6120445900	1	0.0506618	0.215312
XINGU	Macrobacia do Alto Xingu	6120446220	1	0.0474268	0.201564
XINGU	Macrobacia do Rio Iriri	6120446460	1	0.0474606	0.201708
XINGU	Macrobacia do Alto Xingu	6120446470	1	0.0464	0.1972
XINGU	Macrobacia do Rio Iriri	6120446620	1	0.0446605	0.189807
XINGU	Macrobacia do Rio Fresco	6120446760	1	0.0490601	0.208505
XINGU	Macrobacia do Rio Iriri	6120446900	1	0.0474932	0.201846
XINGU	Macrobacia do Alto Xingu	6120446920	1	0.0480683	0.20429
XINGU	Macrobacia do Rio Iriri	6120447740	1	0.047578	0.202206
XINGU	Macrobacia do Rio Iriri	6120448000	1	0.0460581	0.195747
XINGU	Macrobacia do Rio Fresco	6120448330	1	0.0520608	0.221258
XINGU	Macrobacia do Rio Fresco	6120448340	1	0.0501241	0.213027
XINGU	Macrobacia do Rio Iriri	6120448720	1	0.0480633	0.204269
XINGU	Macrobacia do Rio Iriri	6120448870	1	0.0463386	0.196939
XINGU	Macrobacia do Rio Iriri	6120449150	1	0.0415578	0.176621
XINGU	Macrobacia do Rio Iriri	6120449490	1	0.0466825	0.198401
XINGU	Macrobacia do Alto Xingu	6120449810	1	0.0469323	0.199462
XINGU	Macrobacia do Alto Xingu	6120449820	1	0.0517369	0.219882
XINGU	Macrobacia do Rio Fresco	6120449990	1	0.0501867	0.213293
XINGU	Macrobacia do Rio Iriri	6120450060	1	0.0466793	0.198387
XINGU	Macrobacia do Rio Fresco	6120450100	1	0.0508654	0.216178
XINGU	Macrobacia do Rio Iriri	6120450280	1	0.04863	0.206677
XINGU	Macrobacia do Rio Iriri	6120451510	1	0.0468274	0.199016
XINGU	Macrobacia do Rio Iriri	6120451650	1	0.0477201	0.20281
XINGU	Macrobacia do Alto Xingu	6120451850	1	0.0471767	0.200501
XINGU	Macrobacia do Rio Fresco	6120452440	1	0.0499681	0.212365
XINGU	Macrobacia do Alto Xingu	6120452650	1	0.0477441	0.202913
XINGU	Macrobacia do Rio Iriri	6120454470	1	0.048254	0.20508
XINGU	Macrobacia do Rio Iriri	6120454480	1	0.047347	0.201225
XINGU	Macrobacia do Alto Xingu	6120454490	1	0.0485496	0.206336
XINGU	Macrobacia do Alto Xingu	6120454970	1	0.0476406	0.202473
XINGU	Macrobacia do Alto Xingu	6120455380	1	0.0469939	0.199724
XINGU	Macrobacia do Alto Xingu	6120455570	1	0.0451883	0.19205
XINGU	Macrobacia do Rio Iriri	6120455930	1	0.0474737	0.201763
XINGU	Macrobacia do Rio Iriri	6120456130	1	0.0479223	0.20367
XINGU	Macrobacia do Alto Xingu	6120456430	1	0.0490277	0.208368
XINGU	Macrobacia do Alto Xingu	6120456920	1	0.0465175	0.197699
XINGU	Macrobacia do Rio Iriri	6120457030	1	0.0474272	0.201566
XINGU	Macrobacia do Rio Iriri	6120457040	1	0.048353	0.2055
XINGU	Macrobacia do Rio Iriri	6120457050	1	0.0475548	0.202108
XINGU	Macrobacia do Rio Iriri	6120457210	1	0.0472717	0.200905
XINGU	Macrobacia do Rio Iriri	6120457970	1	0.0467375	0.198635
XINGU	Macrobacia do Rio Iriri	6120458050	1	0.0491345	0.208822
XINGU	Macrobacia do Rio Iriri	6120458060	1	0.0482012	0.204855
XINGU	Macrobacia do Alto Xingu	6120458180	1	0.0512563	0.217839
XINGU	Macrobacia do Alto Xingu	6120458340	1	0.0470652	0.200027
XINGU	Macrobacia do Rio Iriri	6120458410	1	0.0471105	0.200219
XINGU	Macrobacia do Alto Xingu	6120458420	1	0.0493115	0.209574
XINGU	Macrobacia do Rio Iriri	6120458540	1	0.0488975	0.207814
XINGU	Macrobacia do Alto Xingu	6120458830	1	0.0486994	0.206973
XINGU	Macrobacia do Rio Iriri	6120458900	1	0.0472149	0.200663
XINGU	Macrobacia do Rio Iriri	6120459020	1	0.0513751	0.218344
XINGU	Macrobacia do Rio Iriri	6120459270	1	0.049154	0.208905
XINGU	Macrobacia do Alto Xingu	6120459280	1	0.0478766	0.203476
XINGU	Macrobacia do Rio Iriri	6120459880	1	0.0460547	0.195732
XINGU	Macrobacia do Rio Iriri	6120460350	1	0.0472076	0.200632
XINGU	Macrobacia do Rio Iriri	6120460490	1	0.0459243	0.195178
XINGU	Macrobacia do Rio Iriri	6120460500	1	0.0468921	0.199292
XINGU	Macrobacia do Rio Iriri	6120460990	1	0.0492273	0.209216
XINGU	Macrobacia do Rio Iriri	6120461230	1	0.0486941	0.20695
XINGU	Macrobacia do Alto Xingu	6120461240	1	0.0504587	0.214449
XINGU	Macrobacia do Rio Iriri	6120461320	1	0.0489566	0.208066
XINGU	Macrobacia do Alto Xingu	6120461340	1	0.0508129	0.215955
XINGU	Macrobacia do Alto Xingu	6120461450	1	0.0497057	0.211249
XINGU	Macrobacia do Rio Iriri	6120461690	1	0.0493631	0.209793
XINGU	Macrobacia do Rio Iriri	6120461890	1	0.0471159	0.200242
XINGU	Macrobacia do Alto Xingu	6120463890	1	0.0510399	0.21692
XINGU	Macrobacia do Alto Xingu	6120465460	1	0.0465097	0.197666
XINGU	Macrobacia do Rio Iriri	6120465620	1	0.0454669	0.193234
XINGU	Macrobacia do Alto Xingu	6120465900	1	0.0493033	0.209539
XINGU	Macrobacia do Rio Fresco	6120466250	1	0.0493818	0.209873
XINGU	Macrobacia do Rio Fresco	6120466360	1	0.0471674	0.200462
XINGU	Macrobacia do Alto Xingu	6120468110	1	0.0485747	0.206442
XINGU	Macrobacia do Alto Xingu	6120468120	1	0.0501798	0.213264
XINGU	Macrobacia do Alto Xingu	6120468940	1	0.0451286	0.191797
XINGU	Macrobacia do Rio Iriri	6120469080	1	0.0497412	0.2114
XINGU	Macrobacia do Alto Xingu	6120469090	1	0.0464332	0.197341
XINGU	Macrobacia do Alto Xingu	6120469100	1	0.0473664	0.201307
XINGU	Macrobacia do Alto Xingu	6120469110	1	0.0524703	0.222999
XINGU	Macrobacia do Rio Iriri	6120469830	1	0.0455457	0.193569
XINGU	Macrobacia do Rio Iriri	6120469920	1	0.0502578	0.213596
XINGU	Macrobacia do Alto Xingu	6120469960	1	0.0469288	0.199447
XINGU	Macrobacia do Alto Xingu	6120470050	1	0.0471202	0.200261
XINGU	Macrobacia do Alto Xingu	6120470270	1	0.0524398	0.222869
XINGU	Macrobacia do Rio Iriri	6120470510	1	0.0510388	0.216915
XINGU	Macrobacia do Rio Iriri	6120470670	1	0.0515286	0.218997
XINGU	Macrobacia do Alto Xingu	6120471130	1	0.0505127	0.214679
XINGU	Macrobacia do Alto Xingu	6120471390	1	0.0479008	0.203578
XINGU	Macrobacia do Rio Iriri	6120472680	1	0.046066	0.19578
XINGU	Macrobacia do Rio Iriri	6120472860	1	0.0479739	0.203889
XINGU	Macrobacia do Alto Xingu	6120473030	1	0.0461443	0.196113
XINGU	Macrobacia do Alto Xingu	6120473040	1	0.0456586	0.194049
XINGU	Macrobacia do Alto Xingu	6120473050	1	0.0522671	0.222135
XINGU	Macrobacia do Alto Xingu	6120473270	1	0.0512176	0.217675
XINGU	Macrobacia do Alto Xingu	6120473600	1	0.0469058	0.19935
XINGU	Macrobacia do Rio Iriri	6120475010	1	0.0465093	0.197665
XINGU	Macrobacia do Rio Iriri	6120475020	1	0.0458423	0.19483
XINGU	Macrobacia do Alto Xingu	6120477480	1	0.0497666	0.211508
XINGU	Macrobacia do Alto Xingu	6120478720	1	0.0485225	0.206221
XINGU	Macrobacia do Alto Xingu	6120480520	1	0.0470492	0.199959
XINGU	Macrobacia do Alto Xingu	6120480530	1	0.0498782	0.211982
XINGU	Macrobacia do Alto Xingu	6120481830	1	0.0497042	0.211243
XINGU	Macrobacia do Alto Xingu	6120483540	1	0.0504488	0.214408
XINGU	Macrobacia do Alto Xingu	6120483670	1	0.0520303	0.221129
XINGU	Macrobacia do Alto Xingu	6120484430	1	0.0478619	0.203413
XINGU	Macrobacia do Alto Xingu	6120484660	1	0.0514418	0.218628
XINGU	Macrobacia do Alto Xingu	6120485050	1	0.0475801	0.202215
XINGU	Macrobacia do Alto Xingu	6120485070	1	0.0500842	0.212858
XINGU	Macrobacia do Alto Xingu	6120485680	1	0.0529698	0.225121
XINGU	Macrobacia do Alto Xingu	6120485830	1	0.0495555	0.210611
XINGU	Macrobacia do Alto Xingu	6120487840	1	0.0474657	0.201729
XINGU	Macrobacia do Alto Xingu	6120488810	1	0.0473042	0.201043
XINGU	Macrobacia do Alto Xingu	6120489840	1	0.0494405	0.210122
XINGU	Macrobacia do Alto Xingu	6120489850	1	0.0493507	0.209741
XINGU	Macrobacia do Alto Xingu	6120490030	1	0.0515029	0.218887
XINGU	Macrobacia do Alto Xingu	6120490320	1	0.0499456	0.212269
XINGU	Macrobacia do Alto Xingu	6120490330	1	0.0493152	0.20959
XINGU	Macrobacia do Alto Xingu	6120491020	1	0.0496943	0.211201
XINGU	Macrobacia do Alto Xingu	6120491230	1	0.0509505	0.21654
XINGU	Macrobacia do Alto Xingu	6120492730	1	0.0499313	0.212208
XINGU	Macrobacia do Alto Xingu	6120493140	1	0.0476198	0.202384
XINGU	Macrobacia do Alto Xingu	6120493190	1	0.0495994	0.210797
XINGU	Macrobacia do Alto Xingu	6120494320	1	0.0496494	0.21101
XINGU	Macrobacia do Alto Xingu	6120495420	1	0.0526208	0.223639
XINGU	Macrobacia do Alto Xingu	6120495560	1	0.0500682	0.21279
XINGU	Macrobacia do Alto Xingu	6120495570	1	0.0488365	0.207555
XINGU	Macrobacia do Alto Xingu	6120495780	1	0.0497499	0.211437
XINGU	Macrobacia do Alto Xingu	6120496430	1	0.053058	0.225497
XINGU	Macrobacia do Alto Xingu	6120497370	1	0.0482279	0.204969
XINGU	Macrobacia do Alto Xingu	6120498160	1	0.0499016	0.212082
XINGU	Macrobacia do Alto Xingu	6120498470	1	0.0480293	0.204125
XINGU	Macrobacia do Alto Xingu	6120499070	1	0.048528	0.206244
XINGU	Macrobacia do Rio Manissauá-Miçu	6120499230	1	0.0506702	0.215348
XINGU	Macrobacia do Rio Manissauá-Miçu	6120499240	1	0.0521908	0.221811
XINGU	Macrobacia do Rio Manissauá-Miçu	6120501670	1	0.049461	0.210209
XINGU	Macrobacia do Alto Xingu	6120501760	1	0.0498471	0.21185
XINGU	Macrobacia do Alto Xingu	6120502250	1	0.0485224	0.20622
XINGU	Macrobacia do Alto Xingu	6120502490	1	0.0480874	0.204372
XINGU	Macrobacia do Rio Manissauá-Miçu	6120503390	1	0.053452	0.227171
XINGU	Macrobacia do Rio Manissauá-Miçu	6120503470	1	0.0530197	0.225334
XINGU	Macrobacia do Alto Xingu	6120503680	1	0.0584656	0.248479
XINGU	Macrobacia do Alto Xingu	6120504030	1	0.0487172	0.207048
XINGU	Macrobacia do Alto Xingu	6120505490	1	0.0510294	0.216875
XINGU	Macrobacia do Alto Xingu	6120506080	1	0.0487361	0.207128
XINGU	Macrobacia do Rio Manissauá-Miçu	6120506610	1	0.0524072	0.22273
XINGU	Macrobacia do Rio Manissauá-Miçu	6120506620	1	0.0512707	0.217901
XINGU	Macrobacia do Alto Xingu	6120508320	1	0.0490893	0.20863
XINGU	Macrobacia do Rio Manissauá-Miçu	6120509360	1	0.0469982	0.199742
XINGU	Macrobacia do Alto Xingu	6120509380	1	0.0491042	0.208693
XINGU	Macrobacia do Rio Manissauá-Miçu	6120509690	1	0.0487255	0.207083
XINGU	Macrobacia do Rio Manissauá-Miçu	6120509900	1	0.0491175	0.208749
XINGU	Macrobacia do Rio Manissauá-Miçu	6120510050	1	0.0475852	0.202237
XINGU	Macrobacia do Alto Xingu	6120510060	1	0.0474927	0.201844
XINGU	Macrobacia do Rio Manissauá-Miçu	6120510170	1	0.0469517	0.199545
XINGU	Macrobacia do Rio Manissauá-Miçu	6120510270	1	0.0481552	0.20466
XINGU	Macrobacia do Alto Xingu	6120510380	1	0.0485488	0.206332
XINGU	Macrobacia do Xingu e do Rio Suiá-Miçu	6120511450	1	0.0515561	0.219113
XINGU	Macrobacia do Rio Manissauá-Miçu	6120511650	1	0.0460914	0.195888
XINGU	Macrobacia do Rio Manissauá-Miçu	6120511660	1	0.0485972	0.206538
XINGU	Macrobacia do Rio Manissauá-Miçu	6120512740	1	0.0477103	0.202769
XINGU	Macrobacia do Rio Manissauá-Miçu	6120512870	1	0.0459241	0.195177
XINGU	Macrobacia do Alto Xingu	6120513390	1	0.0489498	0.208037
XINGU	Macrobacia do Alto Xingu	6120513450	1	0.0488842	0.207758
XINGU	Macrobacia do Rio Manissauá-Miçu	6120513520	1	0.0480631	0.204268
XINGU	Macrobacia do Rio Manissauá-Miçu	6120513540	1	0.0453803	0.192866
XINGU	Macrobacia do Alto Xingu	6120513880	1	0.0492786	0.209434
XINGU	Macrobacia do Rio Manissauá-Miçu	6120514660	1	0.0481241	0.204527
XINGU	Macrobacia do Alto Xingu	6120514670	1	0.0475688	0.202167
XINGU	Macrobacia do Rio Manissauá-Miçu	6120514770	1	0.0471641	0.200447
XINGU	Macrobacia do Rio Manissauá-Miçu	6120515260	1	0.0464292	0.197324
XINGU	Macrobacia do Rio Manissauá-Miçu	6120515490	1	0.0508315	0.216034
XINGU	Macrobacia do Xingu e do Rio Suiá-Miçu	6120515740	1	0.0486272	0.206666
XINGU	Macrobacia do Rio Manissauá-Miçu	6120516940	1	0.0469057	0.199349
XINGU	Macrobacia do Rio Manissauá-Miçu	6120517120	1	0.0473483	0.20123
XINGU	Macrobacia do Rio Manissauá-Miçu	6120517200	1	0.0475162	0.201944
XINGU	Macrobacia do Rio Manissauá-Miçu	6120517220	1	0.0468435	0.199085
XINGU	Macrobacia do Xingu e do Rio Suiá-Miçu	6120517950	1	0.0474864	0.201817
XINGU	Macrobacia do Alto Xingu	6120517960	1	0.0480314	0.204134
XINGU	Macrobacia do Xingu e do Rio Suiá-Miçu	6120518410	1	0.0467144	0.198536
XINGU	Macrobacia do Rio Manissauá-Miçu	6120518670	1	0.0460341	0.195645
XINGU	Macrobacia do Alto Xingu	6120518940	1	0.0479326	0.203714
XINGU	Macrobacia do Alto Xingu	6120519030	1	0.049633	0.21094
XINGU	Macrobacia do Rio Manissauá-Miçu	6120519160	1	0.0474212	0.20154
XINGU	Macrobacia do Xingu e do Rio Suiá-Miçu	6120519180	1	0.0479874	0.203946
XINGU	Macrobacia do Alto Xingu	6120519190	1	0.0480449	0.204191
XINGU	Macrobacia do Rio Manissauá-Miçu	6120519290	1	0.0480535	0.204227
XINGU	Macrobacia do Xingu e do Rio Suiá-Miçu	6120519670	1	0.0468852	0.199262
XINGU	Macrobacia do Xingu e do Rio Suiá-Miçu	6120519800	1	0.0476549	0.202533
XINGU	Macrobacia do Rio Manissauá-Miçu	6120520290	1	0.0468939	0.199299
XINGU	Macrobacia do Rio Manissauá-Miçu	6120520300	1	0.0480228	0.204097
XINGU	Macrobacia do Alto Xingu	6120520770	1	0.0485715	0.206429
XINGU	Macrobacia do Rio Manissauá-Miçu	6120520850	1	0.0481014	0.204431
XINGU	Macrobacia do Xingu e do Rio Suiá-Miçu	6120520860	1	0.047859	0.203401
XINGU	Macrobacia do Xingu e do Rio Suiá-Miçu	6120521000	1	0.0478348	0.203298
XINGU	Macrobacia do Rio Manissauá-Miçu	6120521170	1	0.0473132	0.201081
XINGU	Macrobacia do Xingu e do Rio Suiá-Miçu	6120521190	1	0.0466245	0.198154
XINGU	Macrobacia do Xingu e do Rio Suiá-Miçu	6120521440	1	0.0510379	0.216911
XINGU	Macrobacia do Xingu e do Rio Suiá-Miçu	6120521670	1	0.0543921	0.231166
XINGU	Macrobacia do Xingu e do Rio Suiá-Miçu	6120521750	1	0.0475827	0.202227
XINGU	Macrobacia do Rio Manissauá-Miçu	6120521980	1	0.0461361	0.196078
XINGU	Macrobacia do Rio Manissauá-Miçu	6120522360	1	0.0469121	0.199377
XINGU	Macrobacia do Rio Manissauá-Miçu	6120522460	1	0.0477689	0.203018
XINGU	Macrobacia do Xingu e do Rio Suiá-Miçu	6120522500	1	0.0473425	0.201205
XINGU	Macrobacia do Xingu e do Rio Suiá-Miçu	6120523090	1	0.0529632	0.225094
XINGU	Macrobacia do Xingu e do Rio Suiá-Miçu	6120523370	1	0.0506562	0.215289
XINGU	Macrobacia do Xingu e do Rio Suiá-Miçu	6120523670	1	0.05242	0.222785
XINGU	Macrobacia do Xingu e do Rio Suiá-Miçu	6120523790	1	0.0535537	0.227603
XINGU	Macrobacia do Xingu e do Rio Suiá-Miçu	6120524470	1	0.0468329	0.19904
XINGU	Macrobacia do Xingu e do Rio Suiá-Miçu	6120524580	1	0.0465926	0.198018
XINGU	Macrobacia do Alto Xingu	6120524660	1	0.0500716	0.212804
XINGU	Macrobacia do Rio Manissauá-Miçu	6120525030	1	0.0461385	0.196089
XINGU	Macrobacia do Xingu e do Rio Suiá-Miçu	6120525160	1	0.0489021	0.207834
XINGU	Macrobacia do Xingu e do Rio Suiá-Miçu	6120525170	1	0.0475386	0.202039
XINGU	Macrobacia do Xingu e do Rio Suiá-Miçu	6120525270	1	0.0489073	0.207856
XINGU	Macrobacia do Xingu e do Rio Suiá-Miçu	6120525740	1	0.06034	0.256445
XINGU	Macrobacia do Xingu e do Rio Suiá-Miçu	6120525750	1	0.0640828	0.272352
XINGU	Macrobacia do Xingu e do Rio Suiá-Miçu	6120525760	1	0.0526432	0.223734
XINGU	Macrobacia do Rio Manissauá-Miçu	6120525860	1	0.0465554	0.19786
XINGU	Macrobacia do Xingu e do Rio Suiá-Miçu	6120526080	1	0.0875278	0.371993
XINGU	Macrobacia do Xingu e do Rio Suiá-Miçu	6120526100	1	0.0482106	0.204895
XINGU	Macrobacia do Xingu e do Rio Suiá-Miçu	6120526320	1	0.0470805	0.200092
XINGU	Macrobacia do Xingu e do Rio Suiá-Miçu	6120526440	1	0.0476444	0.202489
XINGU	Macrobacia do Xingu e do Rio Suiá-Miçu	6120526970	1	0.0529339	0.224969
XINGU	Macrobacia do Rio Manissauá-Miçu	6120527320	1	0.0481128	0.204479
XINGU	Macrobacia do Xingu e do Rio Suiá-Miçu	6120527740	1	0.0489254	0.207933
XINGU	Macrobacia do Xingu e do Rio Suiá-Miçu	6120527760	1	0.0540974	0.229914
XINGU	Macrobacia do Rio Manissauá-Miçu	6120528380	1	0.0467701	0.198773
XINGU	Macrobacia do Rio Manissauá-Miçu	6120529360	1	0.0473264	0.201137
XINGU	Macrobacia do Xingu e do Rio Suiá-Miçu	6120529370	1	0.0597838	0.254081
XINGU	Macrobacia do Xingu e do Rio Suiá-Miçu	6120530050	1	0.0574174	0.244024
XINGU	Macrobacia do Xingu e do Rio Suiá-Miçu	6120530200	1	0.0473957	0.201432
XINGU	Macrobacia do Rio Manissauá-Miçu	6120530310	1	0.0477807	0.203068
XINGU	Macrobacia do Xingu e do Rio Suiá-Miçu	6120530400	1	0.0481505	0.204639
XINGU	Macrobacia do Rio Manissauá-Miçu	6120531590	1	0.0524134	0.222757
XINGU	Macrobacia do Rio Manissauá-Miçu	6120532240	1	0.0497012	0.21123
XINGU	Macrobacia do Rio Manissauá-Miçu	6120532540	1	0.0461563	0.196164
XINGU	Macrobacia do Xingu e do Rio Suiá-Miçu	6120532560	1	0.0509093	0.216365
XINGU	Macrobacia do Xingu e do Rio Suiá-Miçu	6120532790	1	0.0491903	0.209059
XINGU	Macrobacia do Rio Manissauá-Miçu	6120532870	1	0.0468854	0.199263
XINGU	Macrobacia do Rio Manissauá-Miçu	6120532960	1	0.0462637	0.196621
XINGU	Macrobacia do Xingu e do Rio Suiá-Miçu	6120533060	1	0.0594148	0.252513
XINGU	Macrobacia do Xingu e do Rio Suiá-Miçu	6120533540	1	0.0507716	0.215779
XINGU	Macrobacia do Rio Manissauá-Miçu	6120534070	1	0.0465047	0.197645
XINGU	Macrobacia do Rio Manissauá-Miçu	6120534230	1	0.0473904	0.201409
XINGU	Macrobacia do Rio Ronuro	6120534240	1	0.092	0.573763
XINGU	Macrobacia do Rio Manissauá-Miçu	6120534600	1	0.0478048	0.203171
XINGU	Macrobacia do Rio Ronuro	6120534610	1	0.0480604	0.204257
XINGU	Macrobacia Nascentes do Xingu	6120534620	1	0.092	0.635882
XINGU	Macrobacia do Rio Ronuro	6120534720	1	0.0474878	0.201823
XINGU	Macrobacia Nascentes do Xingu	6120535220	1	0.0746783	0.317383
XINGU	Macrobacia do Xingu e do Rio Suiá-Miçu	6120535750	1	0.0650937	0.276648
XINGU	Macrobacia do Rio Ronuro	6120536070	1	0.0481112	0.204473
XINGU	Macrobacia do Xingu e do Rio Suiá-Miçu	6120536220	1	0.0482278	0.204968
XINGU	Macrobacia do Rio Ronuro	6120536420	1	0.0488729	0.20771
XINGU	Macrobacia do Xingu e do Rio Suiá-Miçu	6120536670	1	0.0475543	0.202106
XINGU	Macrobacia do Xingu e do Rio Suiá-Miçu	6120536680	1	0.0489125	0.207878
XINGU	Macrobacia do Rio Manissauá-Miçu	6120536860	1	0.047964	0.203847
XINGU	Macrobacia do Xingu e do Rio Suiá-Miçu	6120536870	1	0.0532403	0.226271
XINGU	Macrobacia do Rio Manissauá-Miçu	6120536960	1	0.0486153	0.206615
XINGU	Macrobacia do Rio Manissauá-Miçu	6120537140	1	0.0485227	0.206222
XINGU	Macrobacia do Xingu e do Rio Suiá-Miçu	6120537330	1	0.0500177	0.212575
XINGU	Macrobacia Nascentes do Xingu	6120537490	1	0.0916479	0.389503
XINGU	Macrobacia do Xingu e do Rio Suiá-Miçu	6120537500	1	0.049249	0.209308
XINGU	Macrobacia Nascentes do Xingu	6120537700	1	0.0782208	0.332438
XINGU	Macrobacia do Xingu e do Rio Suiá-Miçu	6120537960	1	0.0501802	0.213266
XINGU	Macrobacia do Rio Manissauá-Miçu	6120538130	1	0.0477948	0.203128
XINGU	Macrobacia do Xingu e do Rio Suiá-Miçu	6120539410	1	0.0599687	0.254867
XINGU	Macrobacia do Xingu e do Rio Suiá-Miçu	6120539710	1	0.052221	0.221939
XINGU	Macrobacia do Rio Ronuro	6120540190	1	0.0488589	0.20765
XINGU	Macrobacia Nascentes do Xingu	6120540200	1	0.0576832	0.245154
XINGU	Macrobacia do Rio Manissauá-Miçu	6120540310	1	0.04626	0.196605
XINGU	Macrobacia do Xingu e do Rio Suiá-Miçu	6120541470	1	0.0475937	0.202273
XINGU	Macrobacia do Xingu e do Rio Suiá-Miçu	6120541670	1	0.0508148	0.215963
XINGU	Macrobacia do Xingu e do Rio Suiá-Miçu	6120541790	1	0.0502967	0.213761
XINGU	Macrobacia Nascentes do Xingu	6120541950	1	0.0534395	0.227118
XINGU	Macrobacia do Xingu e do Rio Suiá-Miçu	6120542290	1	0.054148	0.230129
XINGU	Macrobacia do Rio Manissauá-Miçu	6120542340	1	0.0469139	0.199384
XINGU	Macrobacia do Rio Ronuro	6120542540	1	0.0515191	0.218956
XINGU	Macrobacia do Xingu e do Rio Suiá-Miçu	6120543600	1	0.0504884	0.214576
XINGU	Macrobacia Nascentes do Xingu	6120543850	1	0.0882592	0.375102
XINGU	Macrobacia do Xingu e do Rio Suiá-Miçu	6120544670	1	0.0482094	0.20489
XINGU	Macrobacia do Xingu e do Rio Suiá-Miçu	6120545560	1	0.0526466	0.223748
XINGU	Macrobacia do Rio Ronuro	6120545700	1	0.048789	0.207353
XINGU	Macrobacia do Rio Ronuro	6120545710	1	0.0510941	0.21715
XINGU	Macrobacia do Rio Ronuro	6120546430	1	0.0478808	0.203493
XINGU	Macrobacia do Xingu e do Rio Suiá-Miçu	6120546440	1	0.056741	0.241149
XINGU	Macrobacia do Rio Ronuro	6120547550	1	0.0489455	0.208018
XINGU	Macrobacia Nascentes do Xingu	6120547720	1	0.0492542	0.20933
XINGU	Macrobacia do Rio Manissauá-Miçu	6120549990	1	0.0469901	0.199708
XINGU	Macrobacia Nascentes do Xingu	6120550440	1	0.092	0.513144
XINGU	Macrobacia Nascentes do Xingu	6120550580	1	0.0480411	0.204175
XINGU	Macrobacia Nascentes do Xingu	6120550600	1	0.0503677	0.214063
XINGU	Macrobacia Nascentes do Xingu	6120550760	1	0.092	0.409498
XINGU	Macrobacia Nascentes do Xingu	6120550780	1	0.0482094	0.20489
XINGU	Macrobacia Nascentes do Xingu	6120550790	1	0.0501503	0.213139
XINGU	Macrobacia Nascentes do Xingu	6120551280	1	0.0494317	0.210085
XINGU	Macrobacia do Xingu e do Rio Suiá-Miçu	6120551430	1	0.0487802	0.207316
XINGU	Macrobacia do Rio Manissauá-Miçu	6120551730	1	0.0493375	0.209684
XINGU	Macrobacia do Xingu e do Rio Suiá-Miçu	6120552400	1	0.0521855	0.221788
XINGU	Macrobacia do Rio Ronuro	6120552760	1	0.0475804	0.202217
XINGU	Macrobacia do Rio Ronuro	6120552770	1	0.0481126	0.204479
XINGU	Macrobacia Nascentes do Xingu	6120552930	1	0.0514666	0.218733
XINGU	Macrobacia Nascentes do Xingu	6120553090	1	0.076947	0.327025
XINGU	Macrobacia do Xingu e do Rio Suiá-Miçu	6120553220	1	0.0490392	0.208417
XINGU	Macrobacia Nascentes do Xingu	6120554380	1	0.092	0.500428
XINGU	Macrobacia Nascentes do Xingu	6120555850	1	0.0479914	0.203964
XINGU	Macrobacia Nascentes do Xingu	6120555980	1	0.0487719	0.207281
XINGU	Macrobacia do Rio Manissauá-Miçu	6120556650	1	0.0487124	0.207028
XINGU	Macrobacia do Rio Ronuro	6120556670	1	0.0486521	0.206771
XINGU	Macrobacia Nascentes do Xingu	6120556680	1	0.052546	0.223321
XINGU	Macrobacia do Rio Ronuro	6120557450	1	0.0473921	0.201417
XINGU	Macrobacia do Xingu e do Rio Suiá-Miçu	6120559120	1	0.0531528	0.225899
XINGU	Macrobacia do Rio Ronuro	6120559790	1	0.0472912	0.200988
XINGU	Macrobacia do Rio Ronuro	6120560450	1	0.0465205	0.197712
XINGU	Macrobacia Nascentes do Xingu	6120560470	1	0.0494492	0.210159
XINGU	Macrobacia Nascentes do Xingu	6120560950	1	0.0481637	0.204696
XINGU	Macrobacia Nascentes do Xingu	6120561060	1	0.0496256	0.210909
XINGU	Macrobacia do Rio Ronuro	6120561130	1	0.0468961	0.199308
XINGU	Macrobacia do Xingu e do Rio Suiá-Miçu	6120562070	1	0.0554643	0.235723
XINGU	Macrobacia do Xingu e do Rio Suiá-Miçu	6120562160	1	0.0557981	0.237142
XINGU	Macrobacia Nascentes do Xingu	6120562260	1	0.0507429	0.215657
XINGU	Macrobacia Nascentes do Xingu	6120562850	1	0.0471944	0.200576
XINGU	Macrobacia Nascentes do Xingu	6120563510	1	0.0490029	0.208262
XINGU	Macrobacia do Rio Ronuro	6120564990	1	0.0461576	0.19617
XINGU	Macrobacia do Xingu e do Rio Suiá-Miçu	6120565000	1	0.0527832	0.224329
XINGU	Macrobacia do Xingu e do Rio Suiá-Miçu	6120565460	1	0.057629	0.244923
XINGU	Macrobacia do Rio Ronuro	6120565910	1	0.0495647	0.21065
XINGU	Macrobacia Nascentes do Xingu	6120566460	1	0.0476555	0.202536
XINGU	Macrobacia Nascentes do Xingu	6120566930	1	0.0627009	0.266479
XINGU	Macrobacia Nascentes do Xingu	6120568600	1	0.0548074	0.232932
XINGU	Macrobacia Nascentes do Xingu	6120568860	1	0.0534566	0.22719
XINGU	Macrobacia do Rio Ronuro	6120569160	1	0.0469043	0.199343
XINGU	Macrobacia Nascentes do Xingu	6120569240	1	0.0440923	0.187392
XINGU	Macrobacia do Rio Ronuro	6120569680	1	0.0548307	0.23303
XINGU	Macrobacia Nascentes do Xingu	6120570240	1	0.0544004	0.231202
XINGU	Macrobacia Nascentes do Xingu	6120571810	1	0.0468562	0.199139
XINGU	Macrobacia Nascentes do Xingu	6120572000	1	0.0500331	0.212641
XINGU	Macrobacia Nascentes do Xingu	6120572010	1	0.0523923	0.222667
XINGU	Macrobacia Nascentes do Xingu	6120572810	1	0.0622977	0.264765
XINGU	Macrobacia Nascentes do Xingu	6120572860	1	0.0517711	0.220027
XINGU	Macrobacia Nascentes do Xingu	6120573440	1	0.0480312	0.204133
XINGU	Macrobacia Nascentes do Xingu	6120575560	1	0.0435751	0.185194
XINGU	Macrobacia Nascentes do Xingu	6120575570	1	0.0689067	0.292853
XINGU	Macrobacia Nascentes do Xingu	6120576440	1	0.0533314	0.226658
XINGU	Macrobacia Nascentes do Xingu	6120576800	1	0.0435267	0.184988
XINGU	Macrobacia Nascentes do Xingu	6120577710	1	0.092	0.517892
XINGU	Macrobacia Nascentes do Xingu	6120578250	1	0.0444097	0.188741
XINGU	Macrobacia Nascentes do Xingu	6120578610	1	0.0426975	0.181464
XINGU	Macrobacia Nascentes do Xingu	6120579660	1	0.0457068	0.194254
XINGU	Macrobacia do Rio Ronuro	6120580180	1	0.04916	0.20893
XINGU	Macrobacia do Rio Ronuro	6120580230	1	0.0520346	0.221147
XINGU	Macrobacia Nascentes do Xingu	6120580240	1	0.0838895	0.35653
XINGU	Macrobacia do Rio Ronuro	6120580910	1	0.0477191	0.202806
XINGU	Macrobacia do Rio Ronuro	6120580990	1	0.0452958	0.192507
XINGU	Macrobacia do Rio Ronuro	6120581290	1	0.0449563	0.191064
XINGU	Macrobacia Nascentes do Xingu	6120582240	1	0.0443027	0.188286
XINGU	Macrobacia Nascentes do Xingu	6120582450	1	0.0435523	0.185097
XINGU	Macrobacia Nascentes do Xingu	6120583050	1	0.0456724	0.194108
XINGU	Macrobacia Nascentes do Xingu	6120584640	1	0.0454007	0.192953
XINGU	Macrobacia Nascentes do Xingu	6120584780	1	0.0430934	0.183147
XINGU	Macrobacia Nascentes do Xingu	6120587200	1	0.0434744	0.184766
XINGU	Macrobacia Nascentes do Xingu	6120588330	1	0.0466233	0.198149
XINGU	Macrobacia Nascentes do Xingu	6120592620	1	0.0428855	0.182263
XINGU	Macrobacia Nascentes do Xingu	6120592760	1	0.0449715	0.191129
XINGU	Macrobacia Nascentes do Xingu	6120592770	1	0.0528191	0.224481
XINGU	Macrobacia Nascentes do Xingu	6120594670	1	0.0511683	0.217465
XINGU	Macrobacia Nascentes do Xingu	6120598480	1	0.0568334	0.241542
XINGU	Macrobacia Nascentes do Xingu	6120598570	1	0.0655909	0.278761
XINGU	Macrobacia do Baixo Xingu	6121056940	1	0.092	0.7017
XINGU	Macrobacia do Baixo Xingu	6121057960	1	0.092	0.7017
XINGU	Macrobacia do Baixo Xingu	6121058310	1	0.092	0.7017
XINGU	Macrobacia do Baixo Xingu	6121059470	1	0.092	0.7017
XINGU	Macrobacia do Baixo Xingu	6121062540	1	0.0402346	0.170997
XINGU	Macrobacia do Baixo Xingu	6121063680	1	0.0548837	0.233256
XINGU	Macrobacia do Baixo Xingu	6121064270	1	0.0537871	0.228595
XINGU	Macrobacia do Baixo Xingu	6121065070	1	0.0375394	0.159542
XINGU	Macrobacia do Baixo Xingu	6121065480	1	0.0395123	0.167927
XINGU	Macrobacia do Baixo Xingu	6121065650	1	0.0383057	0.162799
XINGU	Macrobacia do Baixo Xingu	6121066550	1	0.0382803	0.162691
XINGU	Macrobacia do Baixo Xingu	6121066640	1	0.0375105	0.159419
XINGU	Macrobacia do Baixo Xingu	6121067120	1	0.0385258	0.163735
XINGU	Macrobacia do Baixo Xingu	6121067830	1	0.0447017	0.189982
XINGU	Macrobacia do Baixo Xingu	6121068040	1	0.0408524	0.173623
XINGU	Macrobacia do Baixo Xingu	6121068350	1	0.0396469	0.168499
XINGU	Macrobacia do Baixo Xingu	6121069250	1	0.041312	0.175576
XINGU	Macrobacia do Baixo Xingu	6121069260	1	0.0388073	0.164931
XINGU	Macrobacia do Baixo Xingu	6121069800	1	0.0413554	0.17576
XINGU	Macrobacia do Baixo Xingu	6121069900	1	0.0404361	0.171853
XINGU	Macrobacia do Baixo Xingu	6121070120	1	0.0403164	0.171345
XINGU	Macrobacia do Baixo Xingu	6121071590	1	0.0404555	0.171936
XINGU	Macrobacia do Baixo Xingu	6121071680	1	0.0425025	0.180636
XINGU	Macrobacia do Baixo Xingu	6121071860	1	0.0405812	0.17247
XINGU	Macrobacia do Baixo Xingu	6121072010	1	0.0421515	0.179144
XINGU	Macrobacia do Baixo Xingu	6121073180	1	0.0393858	0.16739
XINGU	Macrobacia do Baixo Xingu	6121073380	1	0.0422328	0.17949
XINGU	Macrobacia do Baixo Xingu	6121073680	1	0.0436422	0.185479
XINGU	Macrobacia do Baixo Xingu	6121074440	1	0.0393826	0.167376
XINGU	Macrobacia do Baixo Xingu	6121074690	1	0.0424763	0.180524
XINGU	Macrobacia do Baixo Xingu	6121074700	1	0.0418681	0.17794
XINGU	Macrobacia do Baixo Xingu	6121075070	1	0.0422096	0.179391
XINGU	Macrobacia do Baixo Xingu	6121075620	1	0.0431208	0.183263
XINGU	Macrobacia do Baixo Xingu	6121076270	1	0.044171	0.187727
XINGU	Macrobacia do Rio Iriri	6121077830	1	0.0442801	0.18819
XINGU	Macrobacia do Baixo Xingu	6121078160	1	0.0445908	0.189511
XINGU	Macrobacia do Rio Iriri	6121078800	1	0.044557	0.189367
XINGU	Macrobacia do Rio Iriri	6121079320	1	0.04444	0.18887
XINGU	Macrobacia do Baixo Xingu	6121080840	1	0.0448542	0.19063
XINGU	Macrobacia do Baixo Xingu	6121081440	1	0.0461677	0.196213
XINGU	Macrobacia do Rio Iriri	6121083740	1	0.0468038	0.198916
XINGU	Macrobacia do Rio Iriri	6121084070	1	0.0473779	0.201356
XINGU	Macrobacia do Rio Iriri	6121084100	1	0.04677	0.198773
XINGU	Macrobacia do Baixo Xingu	6121084110	1	0.0502544	0.213581
XINGU	Macrobacia do Médio Xingu	6121085430	1	0.0453546	0.192757
XINGU	Macrobacia do Médio Xingu	6121085570	1	0.0460639	0.195772
XINGU	Macrobacia do Rio Iriri	6121085620	1	0.0430738	0.183063
XINGU	Macrobacia do Rio Iriri	6121085730	1	0.0440931	0.187396
XINGU	Macrobacia do Rio Iriri	6121086050	1	0.0451004	0.191677
XINGU	Macrobacia do Médio Xingu	6121086160	1	0.0504343	0.214346
XINGU	Macrobacia do Baixo Xingu	6121086680	1	0.0445353	0.189275
XINGU	Macrobacia do Rio Iriri	6121086710	1	0.0457852	0.194587
XINGU	Macrobacia do Rio Iriri	6121086990	1	0.0470071	0.19978
XINGU	Macrobacia do Baixo Xingu	6121087200	1	0.0484218	0.205793
XINGU	Macrobacia do Médio Xingu	6121087290	1	0.0477215	0.202816
XINGU	Macrobacia do Rio Iriri	6121087390	1	0.047386	0.20139
XINGU	Macrobacia do Médio Xingu	6121087880	1	0.0470675	0.200037
XINGU	Macrobacia do Rio Iriri	6121088100	1	0.0467447	0.198665
XINGU	Macrobacia do Baixo Xingu	6121088260	1	0.0446739	0.189864
XINGU	Macrobacia do Rio Iriri	6121089340	1	0.0490738	0.208564
XINGU	Macrobacia do Baixo Xingu	6121089350	1	0.0510967	0.217161
XINGU	Macrobacia do Rio Iriri	6121089640	1	0.0488463	0.207597
XINGU	Macrobacia do Rio Iriri	6121089690	1	0.0471548	0.200408
XINGU	Macrobacia do Baixo Xingu	6121090190	1	0.0492288	0.209223
XINGU	Macrobacia do Rio Iriri	6121090830	1	0.0491211	0.208765
XINGU	Macrobacia do Médio Xingu	6121091000	1	0.0462872	0.19672
XINGU	Macrobacia do Rio Iriri	6121091040	1	0.0478034	0.203164
XINGU	Macrobacia do Médio Xingu	6121091180	1	0.0479917	0.203965
XINGU	Macrobacia do Baixo Xingu	6121091710	1	0.0496817	0.211147
XINGU	Macrobacia do Baixo Xingu	6121092010	1	0.0507933	0.215871
XINGU	Macrobacia do Rio Iriri	6121092020	1	0.0476513	0.202518
XINGU	Macrobacia do Rio Iriri	6121092600	1	0.0479029	0.203588
XINGU	Macrobacia do Médio Xingu	6121092850	1	0.0496133	0.210857
XINGU	Macrobacia do Baixo Xingu	6121092860	1	0.0493109	0.209571
XINGU	Macrobacia do Baixo Xingu	6121093120	1	0.049506	0.2104
XINGU	Macrobacia do Baixo Xingu	6121093130	1	0.0486853	0.206912
XINGU	Macrobacia do Rio Iriri	6121093220	1	0.0480722	0.204307
XINGU	Macrobacia do Rio Iriri	6121093260	1	0.0475478	0.202078
XINGU	Macrobacia do Rio Iriri	6121093420	1	0.0468781	0.199232
XINGU	Macrobacia do Rio Iriri	6121093470	1	0.0505485	0.214831
XINGU	Macrobacia do Rio Iriri	6121093890	1	0.0505555	0.214861
XINGU	Macrobacia do Rio Iriri	6121094470	1	0.0518726	0.220459
XINGU	Macrobacia do Médio Xingu	6121095010	1	0.0480831	0.204353
XINGU	Macrobacia do Rio Iriri	6121095110	1	0.0489017	0.207832
XINGU	Macrobacia do Rio Iriri	6121095630	1	0.0478112	0.203198
XINGU	Macrobacia do Baixo Xingu	6121095730	1	0.0502707	0.213651
XINGU	Macrobacia do Rio Iriri	6121096030	1	0.0520927	0.221394
XINGU	Macrobacia do Rio Iriri	6121096140	1	0.0480038	0.204016
XINGU	Macrobacia do Médio Xingu	6121096760	1	0.0482154	0.204915
XINGU	Macrobacia do Médio Xingu	6121096810	1	0.0488809	0.207744
XINGU	Macrobacia do Médio Xingu	6121096820	1	0.0493767	0.209851
XINGU	Macrobacia do Rio Iriri	6121096860	1	0.0475523	0.202097
XINGU	Macrobacia do Médio Xingu	6121097150	1	0.0481585	0.204674
XINGU	Macrobacia do Rio Iriri	6121097290	1	0.0520889	0.221378
XINGU	Macrobacia do Baixo Xingu	6121097370	1	0.0488098	0.207442
XINGU	Macrobacia do Baixo Xingu	6121097640	1	0.0499815	0.212421
XINGU	Macrobacia do Rio Iriri	6121097800	1	0.0480975	0.204415
XINGU	Macrobacia do Rio Iriri	6121098250	1	0.0468371	0.199058
XINGU	Macrobacia do Médio Xingu	6121098640	1	0.0486833	0.206904
XINGU	Macrobacia do Médio Xingu	6121099220	1	0.0487705	0.207275
XINGU	Macrobacia do Baixo Xingu	6121099370	1	0.0502092	0.213389
XINGU	Macrobacia do Médio Xingu	6121099530	1	0.0484578	0.205945
XINGU	Macrobacia do Rio Iriri	6121100030	1	0.0512688	0.217892
XINGU	Macrobacia do Baixo Xingu	6121100240	1	0.0515956	0.219281
XINGU	Macrobacia do Rio Iriri	6121100300	1	0.0478465	0.203348
XINGU	Macrobacia do Baixo Xingu	6121100640	1	0.0498418	0.211828
XINGU	Macrobacia do Baixo Xingu	6121100730	1	0.0491187	0.208754
XINGU	Macrobacia do Rio Iriri	6121100780	1	0.0490154	0.208316
XINGU	Macrobacia do Médio Xingu	6121100790	1	0.0499563	0.212314
XINGU	Macrobacia do Baixo Xingu	6121100950	1	0.0487417	0.207152
XINGU	Macrobacia do Médio Xingu	6121101040	1	0.0493099	0.209567
XINGU	Macrobacia do Baixo Xingu	6121101340	1	0.0498961	0.212058
XINGU	Macrobacia do Médio Xingu	6121101460	1	0.0495924	0.210768
XINGU	Macrobacia do Rio Iriri	6121101580	1	0.0505492	0.214834
XINGU	Macrobacia do Baixo Xingu	6121102090	1	0.0464548	0.197433
XINGU	Macrobacia do Médio Xingu	6121102500	1	0.0481779	0.204756
XINGU	Macrobacia do Baixo Xingu	6121102590	1	0.0517419	0.219903
XINGU	Macrobacia do Rio Iriri	6121102910	1	0.0494864	0.210317
XINGU	Macrobacia do Baixo Xingu	6121102920	1	0.0288302	0.122528
XINGU	Macrobacia do Médio Xingu	6121103310	1	0.0483893	0.205655
XINGU	Macrobacia do Médio Xingu	6121103700	1	0.0500244	0.212604
XINGU	Macrobacia do Médio Xingu	6121103820	1	0.0491625	0.208941
XINGU	Macrobacia do Médio Xingu	6121103890	1	0.0493498	0.209737
XINGU	Macrobacia do Rio Iriri	6121104090	1	0.047171	0.200477
XINGU	Macrobacia do Médio Xingu	6121104150	1	0.0480569	0.204242
XINGU	Macrobacia do Médio Xingu	6121104950	1	0.0486299	0.206677
XINGU	Macrobacia do Médio Xingu	6121105260	1	0.0486271	0.206665
XINGU	Macrobacia do Rio Iriri	6121105660	1	0.0496985	0.211219
XINGU	Macrobacia do Médio Xingu	6121106150	1	0.0489046	0.207845
XINGU	Macrobacia do Rio Iriri	6121106220	1	0.0490119	0.2083
XINGU	Macrobacia do Médio Xingu	6121106750	1	0.0390519	0.165971
XINGU	Macrobacia do Médio Xingu	6121106900	1	0.0511487	0.217382
XINGU	Macrobacia do Rio Iriri	6121107080	1	0.0511119	0.217226
XINGU	Macrobacia do Médio Xingu	6121107270	1	0.0474703	0.201749
XINGU	Macrobacia do Rio Iriri	6121107580	1	0.0496826	0.211151
XINGU	Macrobacia do Médio Xingu	6121107590	1	0.0493518	0.209745
XINGU	Macrobacia do Médio Xingu	6121107980	1	0.0360557	0.153237
XINGU	Macrobacia do Médio Xingu	6121108360	1	0.0506415	0.215226
XINGU	Macrobacia do Rio Iriri	6121108420	1	0.0510743	0.217066
XINGU	Macrobacia do Médio Xingu	6121108430	1	0.0504348	0.214348
XINGU	Macrobacia do Médio Xingu	6121108440	1	0.0493134	0.209582
XINGU	Macrobacia do Rio Iriri	6121109050	1	0.0517446	0.219915
XINGU	Macrobacia do Rio Iriri	6121109390	1	0.0507639	0.215747
XINGU	Macrobacia do Rio Fresco	6121109820	1	0.0525665	0.223408
XINGU	Macrobacia do Rio Fresco	6121109830	1	0.0513803	0.218366
XINGU	Macrobacia do Rio Iriri	6121109910	1	0.0497811	0.21157
XINGU	Macrobacia do Rio Iriri	6121110090	1	0.0501904	0.213309
XINGU	Macrobacia do Rio Iriri	6121110540	1	0.0507237	0.215576
XINGU	Macrobacia do Rio Fresco	6121110660	1	0.0499504	0.212289
XINGU	Macrobacia do Rio Fresco	6121110840	1	0.0490457	0.208444
XINGU	Macrobacia do Rio Iriri	6121110910	1	0.0527905	0.22436
XINGU	Macrobacia do Rio Iriri	6121111990	1	0.0520401	0.22117
XINGU	Macrobacia do Rio Fresco	6121112080	1	0.0434045	0.184469
XINGU	Macrobacia do Médio Xingu	6121112200	1	0.0486357	0.206702
XINGU	Macrobacia do Rio Iriri	6121112280	1	0.0523226	0.222371
XINGU	Macrobacia do Rio Iriri	6121113250	1	0.0528797	0.224739
XINGU	Macrobacia do Rio Iriri	6121113310	1	0.0510395	0.216918
XINGU	Macrobacia do Médio Xingu	6121113720	1	0.0512231	0.217698
XINGU	Macrobacia do Rio Fresco	6121114500	1	0.0457435	0.19441
XINGU	Macrobacia do Alto Xingu	6121114930	1	0.0498097	0.211691
XINGU	Macrobacia do Alto Xingu	6121114940	1	0.0502228	0.213447
XINGU	Macrobacia do Rio Iriri	6121114990	1	0.0529801	0.225165
XINGU	Macrobacia do Médio Xingu	6121115000	1	0.0503035	0.21379
XINGU	Macrobacia do Rio Fresco	6121115130	1	0.0444043	0.188718
XINGU	Macrobacia do Rio Iriri	6121115380	1	0.0501411	0.2131
XINGU	Macrobacia do Rio Iriri	6121115570	1	0.05226	0.222105
XINGU	Macrobacia do Alto Xingu	6121116390	1	0.0506199	0.215134
XINGU	Macrobacia do Rio Iriri	6121116620	1	0.0526305	0.223679
XINGU	Macrobacia do Rio Iriri	6121116690	1	0.0516321	0.219437
XINGU	Macrobacia do Rio Iriri	6121116900	1	0.0487463	0.207172
XINGU	Macrobacia do Rio Iriri	6121117110	1	0.0510138	0.216809
XINGU	Macrobacia do Rio Fresco	6121117240	1	0.0517726	0.220034
XINGU	Macrobacia do Rio Fresco	6121117320	1	0.0408945	0.173801
XINGU	Macrobacia do Rio Iriri	6121117360	1	0.0507335	0.215617
XINGU	Macrobacia do Alto Xingu	6121117700	1	0.0488066	0.207428
XINGU	Macrobacia do Rio Iriri	6121117790	1	0.0512488	0.217808
XINGU	Macrobacia do Alto Xingu	6121117800	1	0.048101	0.204429
XINGU	Macrobacia do Rio Fresco	6121118510	1	0.0491863	0.209042
XINGU	Macrobacia do Rio Fresco	6121118690	1	0.0528066	0.224428
XINGU	Macrobacia do Rio Fresco	6121118780	1	0.0525418	0.223303
XINGU	Macrobacia do Rio Iriri	6121118940	1	0.0514246	0.218555
XINGU	Macrobacia do Alto Xingu	6121119500	1	0.0526228	0.223647
XINGU	Macrobacia do Rio Iriri	6121119660	1	0.0508556	0.216136
XINGU	Macrobacia do Rio Fresco	6121119800	1	0.0505995	0.215048
XINGU	Macrobacia do Rio Iriri	6121119840	1	0.0498561	0.211889
XINGU	Macrobacia do Rio Fresco	6121120290	1	0.0519116	0.220624
XINGU	Macrobacia do Rio Fresco	6121120840	1	0.0505757	0.214947
XINGU	Macrobacia do Rio Iriri	6121120890	1	0.0514138	0.218509
XINGU	Macrobacia do Alto Xingu	6121121010	1	0.0487559	0.207213
XINGU	Macrobacia do Alto Xingu	6121121180	1	0.0517341	0.21987
XINGU	Macrobacia do Alto Xingu	6121121330	1	0.0482118	0.2049
XINGU	Macrobacia do Rio Iriri	6121121560	1	0.0405627	0.172392
XINGU	Macrobacia do Rio Iriri	6121121830	1	0.0496219	0.210893
XINGU	Macrobacia do Rio Fresco	6121121840	1	0.0494086	0.209986
XINGU	Macrobacia do Rio Fresco	6121121960	1	0.0504664	0.214482
XINGU	Macrobacia do Rio Iriri	6121122100	1	0.0321622	0.136689
XINGU	Macrobacia do Rio Iriri	6121122210	1	0.0488641	0.207673
XINGU	Macrobacia do Rio Iriri	6121122540	1	0.049251	0.209317
XINGU	Macrobacia do Alto Xingu	6121122810	1	0.0521248	0.22153
XINGU	Macrobacia do Rio Fresco	6121122870	1	0.0515396	0.219043
XINGU	Macrobacia do Rio Fresco	6121123100	1	0.0487192	0.207057
XINGU	Macrobacia do Rio Fresco	6121123310	1	0.0505963	0.215034
XINGU	Macrobacia do Rio Iriri	6121123630	1	0.0488221	0.207494
XINGU	Macrobacia do Rio Iriri	6121123790	1	0.0500575	0.212745
XINGU	Macrobacia do Rio Fresco	6121124580	1	0.0513464	0.218222
XINGU	Macrobacia do Rio Fresco	6121124650	1	0.0487905	0.207359
XINGU	Macrobacia do Rio Fresco	6121124730	1	0.0510206	0.216837
XINGU	Macrobacia do Rio Iriri	6121125220	1	0.0476162	0.202369
XINGU	Macrobacia do Alto Xingu	6121125390	1	0.050519	0.214706
XINGU	Macrobacia do Rio Fresco	6121125550	1	0.0496658	0.21108
XINGU	Macrobacia do Rio Iriri	6121126040	1	0.0486589	0.2068
XINGU	Macrobacia do Alto Xingu	6121126350	1	0.0512911	0.217987
XINGU	Macrobacia do Rio Iriri	6121126440	1	0.047443	0.201633
XINGU	Macrobacia do Rio Iriri	6121126640	1	0.0497322	0.211362
XINGU	Macrobacia do Rio Fresco	6121126650	1	0.044466	0.188981
XINGU	Macrobacia do Rio Iriri	6121126960	1	0.0478985	0.203569
XINGU	Macrobacia do Alto Xingu	6121127390	1	0.0498768	0.211976
XINGU	Macrobacia do Alto Xingu	6121127490	1	0.0505402	0.214796
XINGU	Macrobacia do Rio Fresco	6121127760	1	0.0477076	0.202757
XINGU	Macrobacia do Rio Fresco	6121127820	1	0.0507248	0.21558
XINGU	Macrobacia do Rio Iriri	6121128040	1	0.0490959	0.208658
XINGU	Macrobacia do Alto Xingu	6121128240	1	0.0495497	0.210586
XINGU	Macrobacia do Rio Iriri	6121128530	1	0.0481089	0.204463
XINGU	Macrobacia do Rio Iriri	6121128620	1	0.0475811	0.20222
XINGU	Macrobacia do Rio Fresco	6121128830	1	0.0512848	0.21796
XINGU	Macrobacia do Rio Iriri	6121129100	1	0.0479119	0.203626
XINGU	Macrobacia do Rio Fresco	6121129500	1	0.0506176	0.215125
XINGU	Macrobacia do Rio Fresco	6121129510	1	0.0487699	0.207272
XINGU	Macrobacia do Rio Iriri	6121130010	1	0.0447941	0.190375
XINGU	Macrobacia do Rio Fresco	6121130500	1	0.0492685	0.209391
XINGU	Macrobacia do Rio Fresco	6121130660	1	0.0498149	0.211713
XINGU	Macrobacia do Rio Iriri	6121131230	1	0.0498416	0.211827
XINGU	Macrobacia do Rio Fresco	6121131470	1	0.0597426	0.253906
XINGU	Macrobacia do Rio Fresco	6121131710	1	0.0504123	0.214252
XINGU	Macrobacia do Rio Fresco	6121131850	1	0.05148	0.21879
XINGU	Macrobacia do Rio Iriri	6121132070	1	0.0488155	0.207466
XINGU	Macrobacia do Rio Iriri	6121132950	1	0.043935	0.186724
XINGU	Macrobacia do Rio Iriri	6121133450	1	0.0466076	0.198082
XINGU	Macrobacia do Rio Iriri	6121133550	1	0.0473379	0.201186
XINGU	Macrobacia do Rio Iriri	6121133970	1	0.0482475	0.205052
XINGU	Macrobacia do Rio Fresco	6121133980	1	0.0512253	0.217708
XINGU	Macrobacia do Alto Xingu	6121134210	1	0.0479178	0.203651
XINGU	Macrobacia do Alto Xingu	6121134270	1	0.0497576	0.21147
XINGU	Macrobacia do Alto Xingu	6121134280	1	0.0510996	0.217173
XINGU	Macrobacia do Rio Iriri	6121134450	1	0.04607	0.195798
XINGU	Macrobacia do Rio Iriri	6121134630	1	0.0455467	0.193574
XINGU	Macrobacia do Rio Iriri	6121134690	1	0.0469538	0.199554
XINGU	Macrobacia do Rio Iriri	6121134980	1	0.0485231	0.206223
XINGU	Macrobacia do Alto Xingu	6121135800	1	0.0526518	0.22377
XINGU	Macrobacia do Rio Iriri	6121135940	1	0.0479843	0.203933
XINGU	Macrobacia do Alto Xingu	6121136050	1	0.0487205	0.207062
XINGU	Macrobacia do Rio Iriri	6121136260	1	0.0487569	0.207217
XINGU	Macrobacia do Rio Iriri	6121136720	1	0.0481703	0.204724
XINGU	Macrobacia do Rio Iriri	6121136790	1	0.0477438	0.202911
XINGU	Macrobacia do Rio Iriri	6121137130	1	0.0465608	0.197883
XINGU	Macrobacia do Rio Iriri	6121137430	1	0.0485397	0.206294
XINGU	Macrobacia do Rio Iriri	6121137790	1	0.0468393	0.199067
XINGU	Macrobacia do Alto Xingu	6121138210	1	0.0526503	0.223764
XINGU	Macrobacia do Rio Iriri	6121138440	1	0.0425638	0.180896
XINGU	Macrobacia do Rio Fresco	6121138550	1	0.0617056	0.262249
XINGU	Macrobacia do Rio Iriri	6121138600	1	0.0495551	0.210609
XINGU	Macrobacia do Rio Fresco	6121138800	1	0.0510825	0.217101
XINGU	Macrobacia do Alto Xingu	6121139140	1	0.0491362	0.208829
XINGU	Macrobacia do Alto Xingu	6121139870	1	0.0543839	0.231131
XINGU	Macrobacia do Alto Xingu	6121140130	1	0.0481219	0.204518
XINGU	Macrobacia do Rio Iriri	6121140330	1	0.046656	0.198288
XINGU	Macrobacia do Rio Iriri	6121140440	1	0.0495924	0.210768
XINGU	Macrobacia do Rio Iriri	6121140520	1	0.0503541	0.214005
XINGU	Macrobacia do Alto Xingu	6121140530	1	0.0538704	0.228949
XINGU	Macrobacia do Rio Iriri	6121140590	1	0.0488777	0.20773
XINGU	Macrobacia do Rio Iriri	6121140810	1	0.0480475	0.204202
XINGU	Macrobacia do Alto Xingu	6121140870	1	0.0498126	0.211704
XINGU	Macrobacia do Rio Fresco	6121141280	1	0.0542513	0.230568
XINGU	Macrobacia do Rio Iriri	6121141530	1	0.0507295	0.2156
XINGU	Macrobacia do Alto Xingu	6121141690	1	0.0485703	0.206424
XINGU	Macrobacia do Alto Xingu	6121142470	1	0.052484	0.223057
XINGU	Macrobacia do Alto Xingu	6121143040	1	0.0460666	0.195783
XINGU	Macrobacia do Rio Iriri	6121143850	1	0.0489469	0.208024
XINGU	Macrobacia do Rio Fresco	6121143860	1	0.0520866	0.221368
XINGU	Macrobacia do Rio Fresco	6121143990	1	0.0518137	0.220208
XINGU	Macrobacia do Alto Xingu	6121144170	1	0.0468541	0.19913
XINGU	Macrobacia do Rio Iriri	6121144650	1	0.0497904	0.211609
XINGU	Macrobacia do Alto Xingu	6121144660	1	0.047024	0.199852
XINGU	Macrobacia do Rio Iriri	6121144840	1	0.0506991	0.215471
XINGU	Macrobacia do Alto Xingu	6121144940	1	0.0516569	0.219542
XINGU	Macrobacia do Rio Iriri	6121145400	1	0.0473675	0.201312
XINGU	Macrobacia do Alto Xingu	6121145730	1	0.0514069	0.218479
XINGU	Macrobacia do Rio Iriri	6121146260	1	0.0501366	0.21308
XINGU	Macrobacia do Alto Xingu	6121146560	1	0.0493783	0.209858
XINGU	Macrobacia do Rio Iriri	6121147120	1	0.0458586	0.194899
XINGU	Macrobacia do Rio Iriri	6121147370	1	0.0520026	0.221011
XINGU	Macrobacia do Rio Iriri	6121147490	1	0.0505421	0.214804
XINGU	Macrobacia do Rio Iriri	6121148540	1	0.0506977	0.215465
XINGU	Macrobacia do Alto Xingu	6121149210	1	0.0471026	0.200186
XINGU	Macrobacia do Alto Xingu	6121149570	1	0.0514133	0.218506
XINGU	Macrobacia do Rio Iriri	6121149930	1	0.0517778	0.220056
XINGU	Macrobacia do Alto Xingu	6121150180	1	0.0483312	0.205408
XINGU	Macrobacia do Alto Xingu	6121150190	1	0.0473708	0.201326
XINGU	Macrobacia do Rio Iriri	6121150370	1	0.0494839	0.210307
XINGU	Macrobacia do Alto Xingu	6121151140	1	0.0487379	0.207136
XINGU	Macrobacia do Alto Xingu	6121151220	1	0.0478868	0.203519
XINGU	Macrobacia do Rio Iriri	6121151430	1	0.0547246	0.23258
XINGU	Macrobacia do Alto Xingu	6121151440	1	0.0491667	0.208959
XINGU	Macrobacia do Alto Xingu	6121151450	1	0.058109	0.246963
XINGU	Macrobacia do Alto Xingu	6121151520	1	0.0527789	0.22431
XINGU	Macrobacia do Rio Iriri	6121151600	1	0.0533628	0.226792
XINGU	Macrobacia do Rio Iriri	6121152140	1	0.0522292	0.221974
XINGU	Macrobacia do Alto Xingu	6121152550	1	0.0530815	0.225596
XINGU	Macrobacia do Rio Iriri	6121152640	1	0.0527468	0.224174
XINGU	Macrobacia do Alto Xingu	6121152660	1	0.0485712	0.206428
XINGU	Macrobacia do Rio Iriri	6121152740	1	0.0543572	0.231018
XINGU	Macrobacia do Alto Xingu	6121152860	1	0.051617	0.219372
XINGU	Macrobacia do Alto Xingu	6121153070	1	0.050235	0.213499
XINGU	Macrobacia do Rio Iriri	6121153190	1	0.0520649	0.221276
XINGU	Macrobacia do Alto Xingu	6121153520	1	0.0516332	0.219441
XINGU	Macrobacia do Alto Xingu	6121155050	1	0.0488862	0.207766
XINGU	Macrobacia do Alto Xingu	6121155100	1	0.0514888	0.218828
XINGU	Macrobacia do Alto Xingu	6121155410	1	0.0493204	0.209612
XINGU	Macrobacia do Alto Xingu	6121155860	1	0.0521693	0.22172
XINGU	Macrobacia do Alto Xingu	6121156350	1	0.0510848	0.217111
XINGU	Macrobacia do Alto Xingu	6121156450	1	0.0533671	0.22681
XINGU	Macrobacia do Alto Xingu	6121156980	1	0.0527711	0.224277
XINGU	Macrobacia do Alto Xingu	6121158090	1	0.0521697	0.221721
XINGU	Macrobacia do Alto Xingu	6121158250	1	0.0499874	0.212447
XINGU	Macrobacia do Alto Xingu	6121158350	1	0.0520886	0.221377
XINGU	Macrobacia do Alto Xingu	6121158830	1	0.0503369	0.213932
XINGU	Macrobacia do Alto Xingu	6121159010	1	0.0503319	0.213911
XINGU	Macrobacia do Alto Xingu	6121159790	1	0.0507364	0.21563
XINGU	Macrobacia do Alto Xingu	6121160040	1	0.0504122	0.214252
XINGU	Macrobacia do Alto Xingu	6121160510	1	0.0512024	0.21761
XINGU	Macrobacia do Alto Xingu	6121160520	1	0.0518178	0.220226
XINGU	Macrobacia do Rio Manissauá-Miçu	6121160630	1	0.0483184	0.205353
XINGU	Macrobacia do Rio Manissauá-Miçu	6121160760	1	0.0535596	0.227628
XINGU	Macrobacia do Rio Manissauá-Miçu	6121161620	1	0.049291	0.209487
XINGU	Macrobacia do Alto Xingu	6121161650	1	0.0509872	0.216696
XINGU	Macrobacia do Rio Manissauá-Miçu	6121162530	1	0.049822	0.211744
XINGU	Macrobacia do Alto Xingu	6121162540	1	0.0504205	0.214287
XINGU	Macrobacia do Alto Xingu	6121163320	1	0.0511424	0.217355
XINGU	Macrobacia do Rio Manissauá-Miçu	6121164440	1	0.0503598	0.214029
XINGU	Macrobacia do Rio Manissauá-Miçu	6121164510	1	0.0475152	0.20194
XINGU	Macrobacia do Alto Xingu	6121164910	1	0.0511846	0.217534
XINGU	Macrobacia do Rio Manissauá-Miçu	6121166510	1	0.0489936	0.208223
XINGU	Macrobacia do Rio Manissauá-Miçu	6121167080	1	0.0471184	0.200253
XINGU	Macrobacia do Rio Manissauá-Miçu	6121167350	1	0.0474147	0.201513
XINGU	Macrobacia do Xingu e do Rio Suiá-Miçu	6121168860	1	0.0484243	0.205803
XINGU	Macrobacia do Rio Manissauá-Miçu	6121169810	1	0.0471931	0.200571
XINGU	Macrobacia do Rio Manissauá-Miçu	6121169910	1	0.0489597	0.208079
XINGU	Macrobacia do Rio Manissauá-Miçu	6121169950	1	0.0480677	0.204288
XINGU	Macrobacia do Xingu e do Rio Suiá-Miçu	6121170430	1	0.0486873	0.206921
XINGU	Macrobacia do Alto Xingu	6121170570	1	0.0542017	0.230357
XINGU	Macrobacia do Xingu e do Rio Suiá-Miçu	6121170590	1	0.0482333	0.204992
XINGU	Macrobacia do Rio Manissauá-Miçu	6121170810	1	0.0471013	0.20018
XINGU	Macrobacia do Rio Manissauá-Miçu	6121171610	1	0.0474903	0.201834
XINGU	Macrobacia do Rio Manissauá-Miçu	6121171910	1	0.0483247	0.20538
XINGU	Macrobacia do Xingu e do Rio Suiá-Miçu	6121171920	1	0.049337	0.209682
XINGU	Macrobacia do Alto Xingu	6121171930	1	0.0492468	0.209299
XINGU	Macrobacia do Rio Manissauá-Miçu	6121172090	1	0.0491007	0.208678
XINGU	Macrobacia Nascentes do Xingu	6121172100	1	0.0502415	0.213526
XINGU	Macrobacia do Xingu e do Rio Suiá-Miçu	6121172360	1	0.0520329	0.22114
XINGU	Macrobacia do Xingu e do Rio Suiá-Miçu	6121172930	1	0.0502418	0.213528
XINGU	Macrobacia do Rio Ronuro	6121174370	1	0.048407	0.20573
XINGU	Macrobacia do Xingu e do Rio Suiá-Miçu	6121174600	1	0.0501463	0.213122
XINGU	Macrobacia Nascentes do Xingu	6121174730	1	0.0517823	0.220075
XINGU	Macrobacia do Xingu e do Rio Suiá-Miçu	6121174850	1	0.0504292	0.214324
XINGU	Macrobacia do Rio Ronuro	6121175350	1	0.0491613	0.208935
XINGU	Macrobacia do Rio Ronuro	6121175400	1	0.0481851	0.204787
XINGU	Macrobacia do Rio Ronuro	6121176550	1	0.0491562	0.208914
XINGU	Macrobacia do Rio Manissauá-Miçu	6121176710	1	0.047987	0.203945
XINGU	Macrobacia do Xingu e do Rio Suiá-Miçu	6121177090	1	0.050363	0.214043
XINGU	Macrobacia do Rio Manissauá-Miçu	6121177200	1	0.047653	0.202525
XINGU	Macrobacia Nascentes do Xingu	6121177500	1	0.0518588	0.2204
XINGU	Macrobacia do Rio Ronuro	6121177580	1	0.0505864	0.214992
XINGU	Macrobacia Nascentes do Xingu	6121177790	1	0.0499666	0.212358
XINGU	Macrobacia do Xingu e do Rio Suiá-Miçu	6121178230	1	0.0641544	0.272656
XINGU	Macrobacia do Rio Manissauá-Miçu	6121178340	1	0.0480201	0.204085
XINGU	Macrobacia do Xingu e do Rio Suiá-Miçu	6121178700	1	0.0516785	0.219633
XINGU	Macrobacia do Rio Ronuro	6121179300	1	0.049954	0.212305
XINGU	Macrobacia do Xingu e do Rio Suiá-Miçu	6121179680	1	0.0510356	0.216901
XINGU	Macrobacia do Xingu e do Rio Suiá-Miçu	6121180250	1	0.0572691	0.243394
XINGU	Macrobacia do Rio Manissauá-Miçu	6121180770	1	0.0480758	0.204322
XINGU	Macrobacia do Rio Ronuro	6121180930	1	0.048296	0.205258
XINGU	Macrobacia do Rio Ronuro	6121181130	1	0.0479379	0.203736
XINGU	Macrobacia Nascentes do Xingu	6121181150	1	0.0515646	0.21915
XINGU	Macrobacia do Rio Ronuro	6121181460	1	0.0482667	0.205134
XINGU	Macrobacia Nascentes do Xingu	6121181670	1	0.0500012	0.212505
XINGU	Macrobacia do Rio Ronuro	6121182050	1	0.0476725	0.202608
XINGU	Macrobacia do Xingu e do Rio Suiá-Miçu	6121182370	1	0.0495579	0.210621
XINGU	Macrobacia do Rio Ronuro	6121182700	1	0.0486566	0.20679
XINGU	Macrobacia Nascentes do Xingu	6121182800	1	0.0507017	0.215482
XINGU	Macrobacia Nascentes do Xingu	6121182990	1	0.0497875	0.211597
XINGU	Macrobacia do Rio Ronuro	6121183380	1	0.0469126	0.199379
XINGU	Macrobacia Nascentes do Xingu	6121183480	1	0.0504354	0.214351
XINGU	Macrobacia do Xingu e do Rio Suiá-Miçu	6121183560	1	0.0637555	0.270961
XINGU	Macrobacia do Xingu e do Rio Suiá-Miçu	6121184430	1	0.0491899	0.209057
XINGU	Macrobacia do Rio Manissauá-Miçu	6121184770	1	0.0479859	0.20394
XINGU	Macrobacia Nascentes do Xingu	6121185140	1	0.0527522	0.224197
XINGU	Macrobacia do Rio Ronuro	6121185690	1	0.0489488	0.208032
XINGU	Macrobacia do Rio Ronuro	6121185990	1	0.0504036	0.214215
XINGU	Macrobacia Nascentes do Xingu	6121186350	1	0.0494955	0.210356
XINGU	Macrobacia Nascentes do Xingu	6121186690	1	0.0476624	0.202565
XINGU	Macrobacia Nascentes do Xingu	6121187660	1	0.0470827	0.200102
XINGU	Macrobacia do Rio Ronuro	6121187810	1	0.0496981	0.211217
XINGU	Macrobacia do Rio Ronuro	6121187820	1	0.0481846	0.204784
XINGU	Macrobacia do Xingu e do Rio Suiá-Miçu	6121188120	1	0.0546514	0.232268
XINGU	Macrobacia do Rio Ronuro	6121188280	1	0.0576092	0.244839
XINGU	Macrobacia do Xingu e do Rio Suiá-Miçu	6121188290	1	0.0479752	0.203894
XINGU	Macrobacia do Rio Ronuro	6121188520	1	0.0530359	0.225403
XINGU	Macrobacia do Xingu e do Rio Suiá-Miçu	6121188590	1	0.0496931	0.211196
XINGU	Macrobacia Nascentes do Xingu	6121188740	1	0.0475008	0.201878
XINGU	Macrobacia Nascentes do Xingu	6121188990	1	0.0529968	0.225236
XINGU	Macrobacia do Rio Ronuro	6121189850	1	0.0478421	0.203329
XINGU	Macrobacia Nascentes do Xingu	6121189930	1	0.0669167	0.284396
XINGU	Macrobacia Nascentes do Xingu	6121190290	1	0.071118	0.302251
XINGU	Macrobacia Nascentes do Xingu	6121190980	1	0.0542806	0.230692
XINGU	Macrobacia do Rio Ronuro	6121191580	1	0.0552008	0.234603
XINGU	Macrobacia Nascentes do Xingu	6121191800	1	0.092	0.398285
XINGU	Macrobacia do Rio Ronuro	6121191810	1	0.0521092	0.221464
XINGU	Macrobacia do Rio Ronuro	6121192140	1	0.0542696	0.230646
XINGU	Macrobacia Nascentes do Xingu	6121192470	1	0.0433683	0.184315
XINGU	Macrobacia Nascentes do Xingu	6121192540	1	0.051879	0.220486
XINGU	Macrobacia Nascentes do Xingu	6121192950	1	0.0435452	0.185067
XINGU	Macrobacia Nascentes do Xingu	6121193450	1	0.0702928	0.298744
XINGU	Macrobacia do Rio Ronuro	6121193870	1	0.0543069	0.230804
XINGU	Macrobacia Nascentes do Xingu	6121193990	1	0.0416067	0.176829
XINGU	Macrobacia Nascentes do Xingu	6121194740	1	0.04203	0.178627
XINGU	Macrobacia Nascentes do Xingu	6121194810	1	0.0445597	0.189379
XINGU	Macrobacia Nascentes do Xingu	6121194870	1	0.0882131	0.374906
XINGU	Macrobacia Nascentes do Xingu	6121195010	1	0.0430659	0.18303
XINGU	Macrobacia do Rio Ronuro	6121195430	1	0.0516259	0.21941
XINGU	Macrobacia Nascentes do Xingu	6121195810	1	0.0432409	0.183774
XINGU	Macrobacia Nascentes do Xingu	6121196110	1	0.0430102	0.182793
XINGU	Macrobacia Nascentes do Xingu	6121196740	1	0.045098	0.191666
XINGU	Macrobacia do Rio Ronuro	6121196850	1	0.0447312	0.190108
XINGU	Macrobacia Nascentes do Xingu	6121196930	1	0.0446235	0.18965
XINGU	Macrobacia Nascentes do Xingu	6121197360	1	0.0422431	0.179533
XINGU	Macrobacia Nascentes do Xingu	6121197670	1	0.0427788	0.18181
XINGU	Macrobacia Nascentes do Xingu	6121198290	1	0.0427854	0.181838
XINGU	Macrobacia Nascentes do Xingu	6121198370	1	0.043681	0.185644
XINGU	Macrobacia Nascentes do Xingu	6121199490	1	0.0446051	0.189572
XINGU	Macrobacia Nascentes do Xingu	6121199720	1	0.0445096	0.189166
XINGU	Macrobacia Nascentes do Xingu	6121200340	1	0.0518974	0.220564
XINGU	Macrobacia Nascentes do Xingu	6121200980	1	0.053954	0.229305
XINGU	Macrobacia Nascentes do Xingu	6121201270	1	0.0634697	0.269746
XINGU	Macrobacia Nascentes do Xingu	6121201950	1	0.0567828	0.241327
XINGU	Macrobacia Nascentes do Xingu	6121202060	1	0.0622317	0.264485
XINGU	Macrobacia do Baixo Xingu	6120242280	2	0.092	0.7017
XINGU	Macrobacia do Baixo Xingu	6120242930	2	0.092	0.7017
XINGU	Macrobacia do Baixo Xingu	6120246950	2	0.092	0.7017
XINGU	Macrobacia do Baixo Xingu	6120248450	2	0.092	0.7017
XINGU	Macrobacia do Baixo Xingu	6120248650	2	0.092	0.7017
XINGU	Macrobacia do Baixo Xingu	6120254340	2	0.092	0.7017
XINGU	Macrobacia do Baixo Xingu	6120255060	2	0.092	0.505672
XINGU	Macrobacia do Baixo Xingu	6120255440	2	0.092	0.7017
XINGU	Macrobacia do Baixo Xingu	6120260320	2	0.092	0.58994
XINGU	Macrobacia do Baixo Xingu	6120261040	2	0.092	0.601153
XINGU	Macrobacia do Baixo Xingu	6120261300	2	0.092	0.436868
XINGU	Macrobacia do Baixo Xingu	6120263150	2	0.092	0.447046
XINGU	Macrobacia do Baixo Xingu	6120263680	2	0.092	0.467293
XINGU	Macrobacia do Baixo Xingu	6120270050	2	0.092	0.7017
XINGU	Macrobacia do Baixo Xingu	6120272060	2	0.092	0.451374
XINGU	Macrobacia do Baixo Xingu	6120273230	2	0.092	0.466671
XINGU	Macrobacia do Baixo Xingu	6120274270	2	0.092	0.476856
XINGU	Macrobacia do Baixo Xingu	6120275110	2	0.092	0.531488
XINGU	Macrobacia do Baixo Xingu	6120276370	2	0.092	0.7017
XINGU	Macrobacia do Baixo Xingu	6120277800	2	0.092	0.464932
XINGU	Macrobacia do Baixo Xingu	6120281440	2	0.092	0.444042
XINGU	Macrobacia do Baixo Xingu	6120282530	2	0.092	0.551302
XINGU	Macrobacia do Baixo Xingu	6120287020	2	0.092	0.508656
XINGU	Macrobacia do Baixo Xingu	6120288550	2	0.092	0.479313
XINGU	Macrobacia do Baixo Xingu	6120290030	2	0.092	0.468451
XINGU	Macrobacia do Baixo Xingu	6120291900	2	0.092	0.7017
XINGU	Macrobacia do Baixo Xingu	6120293420	2	0.092	0.7017
XINGU	Macrobacia do Baixo Xingu	6120295590	2	0.092	0.7017
XINGU	Macrobacia do Baixo Xingu	6120297830	2	0.092	0.487758
XINGU	Macrobacia do Baixo Xingu	6120300810	2	0.092	0.495943
XINGU	Macrobacia do Rio Iriri	6120301680	2	0.092	0.454823
XINGU	Macrobacia do Rio Iriri	6120304440	2	0.092	0.7017
XINGU	Macrobacia do Baixo Xingu	6120304650	2	0.092	0.7017
XINGU	Macrobacia do Baixo Xingu	6120306130	2	0.092	0.7017
XINGU	Macrobacia do Médio Xingu	6120309880	2	0.092	0.466166
XINGU	Macrobacia do Rio Iriri	6120311570	2	0.092	0.7017
XINGU	Macrobacia do Baixo Xingu	6120312060	2	0.092	0.7017
XINGU	Macrobacia do Rio Iriri	6120314320	2	0.092	0.46995
XINGU	Macrobacia do Rio Iriri	6120314700	2	0.092	0.454268
XINGU	Macrobacia do Rio Iriri	6120315690	2	0.092	0.451211
XINGU	Macrobacia do Rio Iriri	6120315700	2	0.092	0.7017
XINGU	Macrobacia do Baixo Xingu	6120315720	2	0.092	0.486266
XINGU	Macrobacia do Médio Xingu	6120315970	2	0.092	0.7017
XINGU	Macrobacia do Rio Iriri	6120316970	2	0.092	0.460396
XINGU	Macrobacia do Médio Xingu	6120317130	2	0.092	0.485085
XINGU	Macrobacia do Rio Iriri	6120317990	2	0.092	0.472917
XINGU	Macrobacia do Rio Iriri	6120318450	2	0.092	0.470654
XINGU	Macrobacia do Rio Iriri	6120318610	2	0.092	0.552807
XINGU	Macrobacia do Rio Iriri	6120318620	2	0.092	0.7017
XINGU	Macrobacia do Baixo Xingu	6120320540	2	0.092	0.484311
XINGU	Macrobacia do Rio Iriri	6120321380	2	0.092	0.7017
XINGU	Macrobacia do Baixo Xingu	6120322510	2	0.092	0.476205
XINGU	Macrobacia do Médio Xingu	6120322930	2	0.092	0.7017
XINGU	Macrobacia do Baixo Xingu	6120322940	2	0.092	0.495174
XINGU	Macrobacia do Baixo Xingu	6120323390	2	0.092	0.7017
XINGU	Macrobacia do Rio Iriri	6120323650	2	0.092	0.469258
XINGU	Macrobacia do Baixo Xingu	6120323800	2	0.092	0.7017
XINGU	Macrobacia do Rio Iriri	6120324750	2	0.092	0.7017
XINGU	Macrobacia do Médio Xingu	6120324770	2	0.092	0.7017
XINGU	Macrobacia do Médio Xingu	6120325190	2	0.092	0.7017
XINGU	Macrobacia do Médio Xingu	6120326680	2	0.092	0.448863
XINGU	Macrobacia do Rio Iriri	6120328210	2	0.092	0.7017
XINGU	Macrobacia do Rio Iriri	6120328330	2	0.092	0.473825
XINGU	Macrobacia do Baixo Xingu	6120328610	2	0.092	0.480753
XINGU	Macrobacia do Rio Iriri	6120328800	2	0.092	0.515677
XINGU	Macrobacia do Baixo Xingu	6120328940	2	0.092	0.556117
XINGU	Macrobacia do Baixo Xingu	6120329260	2	0.092	0.488089
XINGU	Macrobacia do Baixo Xingu	6120330170	2	0.092	0.47702
XINGU	Macrobacia do Médio Xingu	6120330980	2	0.092	0.7017
XINGU	Macrobacia do Rio Iriri	6120332340	2	0.092	0.48313
XINGU	Macrobacia do Baixo Xingu	6120333110	2	0.092	0.7017
XINGU	Macrobacia do Rio Iriri	6120333440	2	0.092	0.5084
XINGU	Macrobacia do Rio Iriri	6120334180	2	0.092	0.479294
XINGU	Macrobacia do Médio Xingu	6120334330	2	0.092	0.7017
XINGU	Macrobacia do Médio Xingu	6120335100	2	0.092	0.488215
XINGU	Macrobacia do Rio Iriri	6120335970	2	0.092	0.525429
XINGU	Macrobacia do Médio Xingu	6120337240	2	0.092	0.7017
XINGU	Macrobacia do Médio Xingu	6120338060	2	0.092	0.7017
XINGU	Macrobacia do Rio Iriri	6120339620	2	0.092	0.507882
XINGU	Macrobacia do Rio Iriri	6120339630	2	0.092	0.506676
XINGU	Macrobacia do Médio Xingu	6120341060	2	0.092	0.496675
XINGU	Macrobacia do Baixo Xingu	6120341070	2	0.092	0.495145
XINGU	Macrobacia do Rio Iriri	6120342000	2	0.092	0.619786
XINGU	Macrobacia do Médio Xingu	6120342010	2	0.092	0.487164
XINGU	Macrobacia do Baixo Xingu	6120342280	2	0.092	0.475715
XINGU	Macrobacia do Baixo Xingu	6120342710	2	0.092	0.488976
XINGU	Macrobacia do Rio Iriri	6120343100	2	0.092	0.489194
XINGU	Macrobacia do Rio Iriri	6120343180	2	0.092	0.535405
XINGU	Macrobacia do Rio Iriri	6120343850	2	0.092	0.492081
XINGU	Macrobacia do Rio Iriri	6120345630	2	0.092	0.7017
XINGU	Macrobacia do Rio Iriri	6120346300	2	0.092	0.7017
XINGU	Macrobacia do Médio Xingu	6120346770	2	0.092	0.7017
XINGU	Macrobacia do Médio Xingu	6120347140	2	0.092	0.48866
XINGU	Macrobacia do Médio Xingu	6120347150	2	0.092	0.518257
XINGU	Macrobacia do Médio Xingu	6120347160	2	0.092	0.497247
XINGU	Macrobacia do Médio Xingu	6120347380	2	0.092	0.505611
XINGU	Macrobacia do Baixo Xingu	6120348000	2	0.092	0.488595
XINGU	Macrobacia do Rio Iriri	6120348630	2	0.092	0.514941
XINGU	Macrobacia do Médio Xingu	6120349310	2	0.092	0.491951
XINGU	Macrobacia do Baixo Xingu	6120350220	2	0.092	0.485644
XINGU	Macrobacia do Rio Iriri	6120350360	2	0.092	0.509692
XINGU	Macrobacia do Baixo Xingu	6120350900	2	0.092	0.511476
XINGU	Macrobacia do Baixo Xingu	6120352470	2	0.092	0.503134
XINGU	Macrobacia do Médio Xingu	6120354400	2	0.092	0.508856
XINGU	Macrobacia do Baixo Xingu	6120354570	2	0.092	0.534701
XINGU	Macrobacia do Médio Xingu	6120355390	2	0.092	0.588825
XINGU	Macrobacia do Baixo Xingu	6120356320	2	0.092	0.506846
XINGU	Macrobacia do Baixo Xingu	6120356600	2	0.0871895	0.370555
XINGU	Macrobacia do Médio Xingu	6120358530	2	0.092	0.600348
XINGU	Macrobacia do Rio Iriri	6120359110	2	0.092	0.508001
XINGU	Macrobacia do Rio Iriri	6120359960	2	0.092	0.7017
XINGU	Macrobacia do Médio Xingu	6120360070	2	0.092	0.484338
XINGU	Macrobacia do Baixo Xingu	6120360080	2	0.092	0.533551
XINGU	Macrobacia do Rio Iriri	6120361830	2	0.092	0.7017
XINGU	Macrobacia do Rio Iriri	6120362070	2	0.092	0.7017
XINGU	Macrobacia do Médio Xingu	6120362580	2	0.092	0.504303
XINGU	Macrobacia do Médio Xingu	6120363530	2	0.092	0.491856
XINGU	Macrobacia do Rio Iriri	6120364770	2	0.092	0.527
XINGU	Macrobacia do Médio Xingu	6120364980	2	0.092	0.557136
XINGU	Macrobacia do Médio Xingu	6120364990	2	0.092	0.493893
XINGU	Macrobacia do Médio Xingu	6120365010	2	0.092	0.507277
XINGU	Macrobacia do Médio Xingu	6120367290	2	0.092	0.7017
XINGU	Macrobacia do Médio Xingu	6120367300	2	0.092	0.7017
XINGU	Macrobacia do Médio Xingu	6120367380	2	0.092	0.533076
XINGU	Macrobacia do Médio Xingu	6120367460	2	0.092	0.507378
XINGU	Macrobacia do Médio Xingu	6120367820	2	0.092	0.491415
XINGU	Macrobacia do Rio Iriri	6120368560	2	0.092	0.509488
XINGU	Macrobacia do Médio Xingu	6120369010	2	0.092	0.466694
XINGU	Macrobacia do Rio Iriri	6120369930	2	0.092	0.53111
XINGU	Macrobacia do Médio Xingu	6120370040	2	0.092	0.7017
XINGU	Macrobacia do Médio Xingu	6120370200	2	0.092	0.7017
XINGU	Macrobacia do Rio Iriri	6120370370	2	0.092	0.7017
XINGU	Macrobacia do Rio Iriri	6120371360	2	0.092	0.547133
XINGU	Macrobacia do Médio Xingu	6120372070	2	0.092	0.506319
XINGU	Macrobacia do Médio Xingu	6120372090	2	0.092	0.7017
XINGU	Macrobacia do Rio Iriri	6120373670	2	0.092	0.7017
XINGU	Macrobacia do Rio Iriri	6120375680	2	0.092	0.541559
XINGU	Macrobacia do Rio Iriri	6120375820	2	0.092	0.52073
XINGU	Macrobacia do Rio Iriri	6120376420	2	0.092	0.532429
XINGU	Macrobacia do Rio Iriri	6120376520	2	0.092	0.52452
XINGU	Macrobacia do Médio Xingu	6120377080	2	0.092	0.7017
XINGU	Macrobacia do Médio Xingu	6120380420	2	0.092	0.7017
XINGU	Macrobacia do Rio Fresco	6120380430	2	0.092	0.58418
XINGU	Macrobacia do Rio Fresco	6120380440	2	0.092	0.522315
XINGU	Macrobacia do Rio Iriri	6120380670	2	0.092	0.538942
XINGU	Macrobacia do Rio Fresco	6120381490	2	0.092	0.505617
XINGU	Macrobacia do Médio Xingu	6120383920	2	0.092	0.7017
XINGU	Macrobacia do Rio Fresco	6120384220	2	0.092	0.519661
XINGU	Macrobacia do Médio Xingu	6120384750	2	0.092	0.559453
XINGU	Macrobacia do Rio Iriri	6120385110	2	0.092	0.7017
XINGU	Macrobacia do Rio Iriri	6120385260	2	0.092	0.524879
XINGU	Macrobacia do Rio Iriri	6120386590	2	0.092	0.541366
XINGU	Macrobacia do Médio Xingu	6120388580	2	0.092	0.534703
XINGU	Macrobacia do Rio Iriri	6120388800	2	0.092	0.541475
XINGU	Macrobacia do Rio Iriri	6120389170	2	0.092	0.7017
XINGU	Macrobacia do Rio Iriri	6120389650	2	0.092	0.527704
XINGU	Macrobacia do Rio Iriri	6120392060	2	0.092	0.516359
XINGU	Macrobacia do Alto Xingu	6120392070	2	0.092	0.520932
XINGU	Macrobacia do Alto Xingu	6120392800	2	0.092	0.7017
XINGU	Macrobacia do Rio Iriri	6120393390	2	0.092	0.523531
XINGU	Macrobacia do Rio Fresco	6120393520	2	0.092	0.441803
XINGU	Macrobacia do Rio Iriri	6120393670	2	0.092	0.517259
XINGU	Macrobacia do Rio Fresco	6120393700	2	0.092	0.457913
XINGU	Macrobacia do Rio Iriri	6120394380	2	0.092	0.548214
XINGU	Macrobacia do Rio Iriri	6120394990	2	0.092	0.7017
XINGU	Macrobacia do Alto Xingu	6120395510	2	0.092	0.52324
XINGU	Macrobacia do Rio Iriri	6120396200	2	0.092	0.60784
XINGU	Macrobacia do Rio Iriri	6120397900	2	0.092	0.7017
XINGU	Macrobacia do Alto Xingu	6120398450	2	0.092	0.506427
XINGU	Macrobacia do Rio Iriri	6120399840	2	0.092	0.513315
XINGU	Macrobacia do Alto Xingu	6120400010	2	0.092	0.556532
XINGU	Macrobacia do Rio Fresco	6120400540	2	0.092	0.544262
XINGU	Macrobacia do Rio Fresco	6120401300	2	0.092	0.528325
XINGU	Macrobacia do Alto Xingu	6120401840	2	0.092	0.7017
XINGU	Macrobacia do Rio Iriri	6120402280	2	0.092	0.7017
XINGU	Macrobacia do Rio Fresco	6120402320	2	0.092	0.550927
XINGU	Macrobacia do Rio Iriri	6120403530	2	0.092	0.519479
XINGU	Macrobacia do Rio Fresco	6120403540	2	0.092	0.540896
XINGU	Macrobacia do Alto Xingu	6120403750	2	0.092	0.7017
XINGU	Macrobacia do Rio Iriri	6120404350	2	0.092	0.468915
XINGU	Macrobacia do Alto Xingu	6120404480	2	0.092	0.52112
XINGU	Macrobacia do Rio Fresco	6120404910	2	0.092	0.7017
XINGU	Macrobacia do Rio Iriri	6120404990	2	0.092	0.590671
XINGU	Macrobacia do Rio Iriri	6120406910	2	0.092	0.557048
XINGU	Macrobacia do Alto Xingu	6120407000	2	0.092	0.50979
XINGU	Macrobacia do Rio Fresco	6120408600	2	0.092	0.527265
XINGU	Macrobacia do Rio Fresco	6120408610	2	0.092	0.515432
XINGU	Macrobacia do Rio Iriri	6120409580	2	0.092	0.535107
XINGU	Macrobacia do Alto Xingu	6120410030	2	0.092	0.7017
XINGU	Macrobacia do Rio Iriri	6120410280	2	0.092	0.7017
XINGU	Macrobacia do Rio Iriri	6120410520	2	0.092	0.418491
XINGU	Macrobacia do Rio Iriri	6120410550	2	0.092	0.513453
XINGU	Macrobacia do Rio Iriri	6120410960	2	0.092	0.7017
XINGU	Macrobacia do Rio Iriri	6120411850	2	0.092	0.496356
XINGU	Macrobacia do Rio Fresco	6120411860	2	0.092	0.548302
XINGU	Macrobacia do Rio Fresco	6120411870	2	0.092	0.489387
XINGU	Macrobacia do Rio Fresco	6120412850	2	0.092	0.493773
XINGU	Macrobacia do Alto Xingu	6120414430	2	0.092	0.555416
XINGU	Macrobacia do Rio Fresco	6120415160	2	0.092	0.7017
XINGU	Macrobacia do Rio Iriri	6120416020	2	0.092	0.508948
XINGU	Macrobacia do Rio Fresco	6120416570	2	0.092	0.497852
XINGU	Macrobacia do Rio Fresco	6120416690	2	0.092	0.528167
XINGU	Macrobacia do Rio Iriri	6120416840	2	0.092	0.7017
XINGU	Macrobacia do Alto Xingu	6120418890	2	0.092	0.520454
XINGU	Macrobacia do Rio Fresco	6120420990	2	0.092	0.445989
XINGU	Macrobacia do Rio Fresco	6120421020	2	0.092	0.396904
XINGU	Macrobacia do Alto Xingu	6120421160	2	0.092	0.535203
XINGU	Macrobacia do Rio Iriri	6120421590	2	0.092	0.553537
XINGU	Macrobacia do Rio Iriri	6120422180	2	0.092	0.512187
XINGU	Macrobacia do Rio Fresco	6120422370	2	0.092	0.7017
XINGU	Macrobacia do Rio Fresco	6120423430	2	0.092	0.530658
XINGU	Macrobacia do Rio Fresco	6120424240	2	0.092	0.471372
XINGU	Macrobacia do Rio Fresco	6120424840	2	0.092	0.7017
XINGU	Macrobacia do Rio Fresco	6120425120	2	0.092	0.7017
XINGU	Macrobacia do Rio Fresco	6120427740	2	0.092	0.7017
XINGU	Macrobacia do Alto Xingu	6120429400	2	0.092	0.7017
XINGU	Macrobacia do Rio Iriri	6120429820	2	0.092	0.561248
XINGU	Macrobacia do Rio Fresco	6120429840	2	0.092	0.596554
XINGU	Macrobacia do Rio Iriri	6120430550	2	0.092	0.7017
XINGU	Macrobacia do Rio Fresco	6120430900	2	0.092	0.520858
XINGU	Macrobacia do Alto Xingu	6120431300	2	0.092	0.7017
XINGU	Macrobacia do Rio Iriri	6120431500	2	0.092	0.506196
XINGU	Macrobacia do Rio Iriri	6120431620	2	0.092	0.7017
XINGU	Macrobacia do Rio Iriri	6120434780	2	0.092	0.508455
XINGU	Macrobacia do Rio Iriri	6120435450	2	0.092	0.523223
XINGU	Macrobacia do Rio Iriri	6120435920	2	0.092	0.511419
XINGU	Macrobacia do Rio Iriri	6120436960	2	0.092	0.7017
XINGU	Macrobacia do Alto Xingu	6120436970	2	0.092	0.498625
XINGU	Macrobacia do Rio Fresco	6120437170	2	0.092	0.7017
XINGU	Macrobacia do Rio Iriri	6120438580	2	0.092	0.536485
XINGU	Macrobacia do Rio Fresco	6120438680	2	0.092	0.7017
XINGU	Macrobacia do Alto Xingu	6120438800	2	0.092	0.508855
XINGU	Macrobacia do Alto Xingu	6120439920	2	0.092	0.529705
XINGU	Macrobacia do Rio Iriri	6120440970	2	0.092	0.498241
XINGU	Macrobacia do Rio Iriri	6120442120	2	0.092	0.513219
XINGU	Macrobacia do Alto Xingu	6120442240	2	0.092	0.551122
XINGU	Macrobacia do Rio Fresco	6120443670	2	0.092	0.510344
XINGU	Macrobacia do Rio Fresco	6120444810	2	0.092	0.7017
XINGU	Macrobacia do Rio Iriri	6120445410	2	0.092	0.485821
XINGU	Macrobacia do Alto Xingu	6120445580	2	0.092	0.494789
XINGU	Macrobacia do Alto Xingu	6120445720	2	0.092	0.7017
XINGU	Macrobacia do Rio Fresco	6120446930	2	0.092	0.7017
XINGU	Macrobacia do Rio Iriri	6120447490	2	0.092	0.7017
XINGU	Macrobacia do Alto Xingu	6120447620	2	0.092	0.556621
XINGU	Macrobacia do Alto Xingu	6120448880	2	0.092	0.50486
XINGU	Macrobacia do Rio Iriri	6120449000	2	0.092	0.7017
XINGU	Macrobacia do Rio Iriri	6120449480	2	0.092	0.508617
XINGU	Macrobacia do Rio Iriri	6120450270	2	0.092	0.542269
XINGU	Macrobacia do Rio Iriri	6120450380	2	0.092	0.532532
XINGU	Macrobacia do Rio Fresco	6120452280	2	0.092	0.553601
XINGU	Macrobacia do Alto Xingu	6120452410	2	0.092	0.509315
XINGU	Macrobacia do Alto Xingu	6120452420	2	0.092	0.59954
XINGU	Macrobacia do Alto Xingu	6120454290	2	0.092	0.524288
XINGU	Macrobacia do Alto Xingu	6120456910	2	0.092	0.481262
XINGU	Macrobacia do Rio Iriri	6120457230	2	0.092	0.517713
XINGU	Macrobacia do Rio Iriri	6120457440	2	0.092	0.7017
XINGU	Macrobacia do Alto Xingu	6120458270	2	0.092	0.527706
XINGU	Macrobacia do Rio Fresco	6120458280	2	0.092	0.507021
XINGU	Macrobacia do Rio Fresco	6120458350	2	0.092	0.499158
XINGU	Macrobacia do Alto Xingu	6120458720	2	0.092	0.7017
XINGU	Macrobacia do Rio Iriri	6120460010	2	0.092	0.7017
XINGU	Macrobacia do Rio Iriri	6120460230	2	0.092	0.7017
XINGU	Macrobacia do Rio Iriri	6120460660	2	0.092	0.559512
XINGU	Macrobacia do Rio Iriri	6120461700	2	0.092	0.7017
XINGU	Macrobacia do Alto Xingu	6120461720	2	0.092	0.7017
XINGU	Macrobacia do Alto Xingu	6120461900	2	0.092	0.516935
XINGU	Macrobacia do Alto Xingu	6120464070	2	0.092	0.508169
XINGU	Macrobacia do Rio Iriri	6120465320	2	0.092	0.507592
XINGU	Macrobacia do Alto Xingu	6120465790	2	0.092	0.488077
XINGU	Macrobacia do Alto Xingu	6120469530	2	0.092	0.507895
XINGU	Macrobacia do Alto Xingu	6120469670	2	0.092	0.7017
XINGU	Macrobacia do Alto Xingu	6120469840	2	0.092	0.7017
XINGU	Macrobacia do Rio Iriri	6120470520	2	0.092	0.527484
XINGU	Macrobacia do Rio Iriri	6120470660	2	0.092	0.556315
XINGU	Macrobacia do Rio Iriri	6120472870	2	0.092	0.7017
XINGU	Macrobacia do Alto Xingu	6120473740	2	0.092	0.483137
XINGU	Macrobacia do Alto Xingu	6120474410	2	0.092	0.7017
XINGU	Macrobacia do Rio Iriri	6120477130	2	0.092	0.525645
XINGU	Macrobacia do Rio Iriri	6120477940	2	0.092	0.540856
XINGU	Macrobacia do Rio Iriri	6120478540	2	0.092	0.564509
XINGU	Macrobacia do Rio Iriri	6120478810	2	0.092	0.541738
XINGU	Macrobacia do Alto Xingu	6120479690	2	0.092	0.570041
XINGU	Macrobacia do Alto Xingu	6120480350	2	0.092	0.520665
XINGU	Macrobacia do Alto Xingu	6120480450	2	0.092	0.524209
XINGU	Macrobacia do Rio Iriri	6120481960	2	0.092	0.548547
XINGU	Macrobacia do Rio Iriri	6120482280	2	0.092	0.580098
XINGU	Macrobacia do Alto Xingu	6120482800	2	0.092	0.524726
XINGU	Macrobacia do Alto Xingu	6120483520	2	0.092	0.539106
XINGU	Macrobacia do Alto Xingu	6120484340	2	0.092	0.495653
XINGU	Macrobacia do Alto Xingu	6120484670	2	0.092	0.497935
XINGU	Macrobacia do Alto Xingu	6120484810	2	0.092	0.497211
XINGU	Macrobacia do Alto Xingu	6120488140	2	0.092	0.531498
XINGU	Macrobacia do Alto Xingu	6120490620	2	0.092	0.538112
XINGU	Macrobacia do Alto Xingu	6120490630	2	0.092	0.517524
XINGU	Macrobacia do Alto Xingu	6120491880	2	0.092	0.7017
XINGU	Macrobacia do Alto Xingu	6120492170	2	0.092	0.512072
XINGU	Macrobacia do Alto Xingu	6120495250	2	0.092	0.528887
XINGU	Macrobacia do Alto Xingu	6120495660	2	0.092	0.533727
XINGU	Macrobacia do Alto Xingu	6120497680	2	0.092	0.510875
XINGU	Macrobacia do Alto Xingu	6120498310	2	0.092	0.7017
XINGU	Macrobacia do Alto Xingu	6120498460	2	0.092	0.529912
XINGU	Macrobacia do Alto Xingu	6120499320	2	0.092	0.554797
XINGU	Macrobacia do Alto Xingu	6120499520	2	0.092	0.550575
XINGU	Macrobacia do Alto Xingu	6120501030	2	0.092	0.544479
XINGU	Macrobacia do Rio Manissauá-Miçu	6120501630	2	0.092	0.7017
XINGU	Macrobacia do Alto Xingu	6120502240	2	0.092	0.548831
XINGU	Macrobacia do Alto Xingu	6120504870	2	0.092	0.533183
XINGU	Macrobacia do Alto Xingu	6120507750	2	0.092	0.525684
XINGU	Macrobacia do Rio Manissauá-Miçu	6120509600	2	0.092	0.507508
XINGU	Macrobacia do Rio Manissauá-Miçu	6120509800	2	0.092	0.525762
XINGU	Macrobacia do Alto Xingu	6120510180	2	0.092	0.552298
XINGU	Macrobacia do Rio Manissauá-Miçu	6120510350	2	0.092	0.7017
XINGU	Macrobacia do Alto Xingu	6120510960	2	0.092	0.7017
XINGU	Macrobacia do Rio Manissauá-Miçu	6120511760	2	0.092	0.7017
XINGU	Macrobacia do Rio Manissauá-Miçu	6120512860	2	0.092	0.517554
XINGU	Macrobacia do Rio Manissauá-Miçu	6120515560	2	0.092	0.543962
XINGU	Macrobacia do Rio Manissauá-Miçu	6120515850	2	0.092	0.548456
XINGU	Macrobacia do Rio Manissauá-Miçu	6120519300	2	0.092	0.7017
XINGU	Macrobacia do Rio Manissauá-Miçu	6120522950	2	0.092	0.7017
XINGU	Macrobacia do Rio Manissauá-Miçu	6120523840	2	0.092	0.505856
XINGU	Macrobacia do Xingu e do Rio Suiá-Miçu	6120524770	2	0.092	0.508844
XINGU	Macrobacia do Xingu e do Rio Suiá-Miçu	6120524780	2	0.092	0.7017
XINGU	Macrobacia do Alto Xingu	6120525280	2	0.092	0.580492
XINGU	Macrobacia do Xingu e do Rio Suiá-Miçu	6120526000	2	0.092	0.7017
XINGU	Macrobacia do Xingu e do Rio Suiá-Miçu	6120526240	2	0.092	0.483936
XINGU	Macrobacia do Xingu e do Rio Suiá-Miçu	6120526960	2	0.092	0.633022
XINGU	Macrobacia do Rio Manissauá-Miçu	6120529130	2	0.092	0.508388
XINGU	Macrobacia do Rio Manissauá-Miçu	6120529490	2	0.092	0.541588
XINGU	Macrobacia do Xingu e do Rio Suiá-Miçu	6120529670	2	0.092	0.482768
XINGU	Macrobacia do Rio Manissauá-Miçu	6120531460	2	0.092	0.7017
XINGU	Macrobacia Nascentes do Xingu	6120533190	2	0.092	0.546338
XINGU	Macrobacia do Xingu e do Rio Suiá-Miçu	6120533550	2	0.092	0.493117
XINGU	Macrobacia do Xingu e do Rio Suiá-Miçu	6120533620	2	0.092	0.505767
XINGU	Macrobacia do Xingu e do Rio Suiá-Miçu	6120533630	2	0.092	0.7017
XINGU	Macrobacia do Xingu e do Rio Suiá-Miçu	6120533970	2	0.092	0.7017
XINGU	Macrobacia do Rio Ronuro	6120536320	2	0.092	0.7017
XINGU	Macrobacia do Rio Manissauá-Miçu	6120536850	2	0.092	0.7017
XINGU	Macrobacia do Rio Ronuro	6120538140	2	0.092	0.554842
XINGU	Macrobacia do Rio Ronuro	6120539230	2	0.092	0.48388
XINGU	Macrobacia Nascentes do Xingu	6120539400	2	0.092	0.7017
XINGU	Macrobacia do Xingu e do Rio Suiá-Miçu	6120539810	2	0.092	0.7017
XINGU	Macrobacia do Rio Manissauá-Miçu	6120540430	2	0.092	0.492009
XINGU	Macrobacia do Rio Ronuro	6120541370	2	0.092	0.494435
XINGU	Macrobacia do Xingu e do Rio Suiá-Miçu	6120541480	2	0.092	0.7017
XINGU	Macrobacia Nascentes do Xingu	6120542090	2	0.092	0.598799
XINGU	Macrobacia Nascentes do Xingu	6120542280	2	0.092	0.552541
XINGU	Macrobacia do Rio Ronuro	6120543490	2	0.092	0.501493
XINGU	Macrobacia Nascentes do Xingu	6120545540	2	0.092	0.7017
XINGU	Macrobacia do Xingu e do Rio Suiá-Miçu	6120546910	2	0.092	0.491514
XINGU	Macrobacia do Rio Manissauá-Miçu	6120548030	2	0.092	0.475975
XINGU	Macrobacia do Xingu e do Rio Suiá-Miçu	6120548550	2	0.092	0.575189
XINGU	Macrobacia do Rio Ronuro	6120549890	2	0.092	0.7017
XINGU	Macrobacia Nascentes do Xingu	6120551220	2	0.092	0.500439
XINGU	Macrobacia Nascentes do Xingu	6120553100	2	0.092	0.497892
XINGU	Macrobacia Nascentes do Xingu	6120553430	2	0.092	0.696013
XINGU	Macrobacia do Xingu e do Rio Suiá-Miçu	6120555390	2	0.092	0.504988
XINGU	Macrobacia do Rio Manissauá-Miçu	6120556810	2	0.092	0.479422
XINGU	Macrobacia Nascentes do Xingu	6120559010	2	0.092	0.576423
XINGU	Macrobacia do Rio Ronuro	6120559350	2	0.092	0.481739
XINGU	Macrobacia Nascentes do Xingu	6120561490	2	0.092	0.477907
XINGU	Macrobacia do Xingu e do Rio Suiá-Miçu	6120562210	2	0.092	0.7017
XINGU	Macrobacia Nascentes do Xingu	6120563450	2	0.092	0.462271
XINGU	Macrobacia Nascentes do Xingu	6120564690	2	0.092	0.459109
XINGU	Macrobacia Nascentes do Xingu	6120565090	2	0.092	0.454619
XINGU	Macrobacia do Rio Ronuro	6120565450	2	0.092	0.50227
XINGU	Macrobacia do Xingu e do Rio Suiá-Miçu	6120565610	2	0.092	0.541554
XINGU	Macrobacia Nascentes do Xingu	6120570390	2	0.092	0.7017
XINGU	Macrobacia Nascentes do Xingu	6120573450	2	0.092	0.524572
XINGU	Macrobacia Nascentes do Xingu	6120573600	2	0.092	0.7017
XINGU	Macrobacia Nascentes do Xingu	6120574590	2	0.092	0.537043
XINGU	Macrobacia Nascentes do Xingu	6120576350	2	0.092	0.459231
XINGU	Macrobacia Nascentes do Xingu	6120578620	2	0.092	0.45058
XINGU	Macrobacia do Rio Ronuro	6120579350	2	0.092	0.601201
XINGU	Macrobacia do Rio Ronuro	6120579360	2	0.092	0.7017
XINGU	Macrobacia Nascentes do Xingu	6120582340	2	0.092	0.7017
XINGU	Macrobacia Nascentes do Xingu	6120582350	2	0.092	0.480219
XINGU	Macrobacia Nascentes do Xingu	6120582750	2	0.092	0.48845
XINGU	Macrobacia Nascentes do Xingu	6120583240	2	0.092	0.498868
XINGU	Macrobacia Nascentes do Xingu	6120587300	2	0.092	0.457102
XINGU	Macrobacia Nascentes do Xingu	6120588820	2	0.092	0.469724
XINGU	Macrobacia Nascentes do Xingu	6120592480	2	0.092	0.55335
XINGU	Macrobacia Nascentes do Xingu	6120593220	2	0.092	0.487248
XINGU	Macrobacia Nascentes do Xingu	6120595960	2	0.092	0.641799
XINGU	Macrobacia Nascentes do Xingu	6120596290	2	0.092	0.610686
XINGU	Macrobacia do Baixo Xingu	6121059910	2	0.092	0.7017
XINGU	Macrobacia do Baixo Xingu	6121065570	2	0.092	0.436198
XINGU	Macrobacia do Baixo Xingu	6121066390	2	0.092	0.46309
XINGU	Macrobacia do Baixo Xingu	6121066520	2	0.092	0.453572
XINGU	Macrobacia do Baixo Xingu	6121067580	2	0.092	0.472607
XINGU	Macrobacia do Baixo Xingu	6121068080	2	0.092	0.456485
XINGU	Macrobacia do Baixo Xingu	6121069330	2	0.092	0.453475
XINGU	Macrobacia do Baixo Xingu	6121070720	2	0.092	0.447651
XINGU	Macrobacia do Baixo Xingu	6121071380	2	0.092	0.475661
XINGU	Macrobacia do Baixo Xingu	6121072340	2	0.092	0.475031
XINGU	Macrobacia do Baixo Xingu	6121072890	2	0.092	0.45503
XINGU	Macrobacia do Baixo Xingu	6121073970	2	0.092	0.461155
XINGU	Macrobacia do Baixo Xingu	6121073980	2	0.092	0.478464
XINGU	Macrobacia do Baixo Xingu	6121075220	2	0.092	0.494131
XINGU	Macrobacia do Rio Iriri	6121078540	2	0.092	0.458175
XINGU	Macrobacia do Baixo Xingu	6121079610	2	0.092	0.484812
XINGU	Macrobacia do Rio Iriri	6121080320	2	0.092	0.434417
XINGU	Macrobacia do Rio Iriri	6121082990	2	0.092	0.454683
XINGU	Macrobacia do Rio Iriri	6121083090	2	0.092	0.4532
XINGU	Macrobacia do Baixo Xingu	6121083910	2	0.092	0.521585
XINGU	Macrobacia do Médio Xingu	6121084370	2	0.092	0.463436
XINGU	Macrobacia do Médio Xingu	6121085740	2	0.092	0.521936
XINGU	Macrobacia do Médio Xingu	6121086290	2	0.092	0.7017
XINGU	Macrobacia do Baixo Xingu	6121087530	2	0.092	0.454895
XINGU	Macrobacia do Rio Iriri	6121087870	2	0.092	0.495428
XINGU	Macrobacia do Médio Xingu	6121087940	2	0.092	0.452359
XINGU	Macrobacia do Rio Iriri	6121090270	2	0.092	0.511712
XINGU	Macrobacia do Baixo Xingu	6121090330	2	0.092	0.7017
XINGU	Macrobacia do Rio Iriri	6121091550	2	0.092	0.504424
XINGU	Macrobacia do Médio Xingu	6121091650	2	0.092	0.470017
XINGU	Macrobacia do Rio Iriri	6121092180	2	0.092	0.489323
XINGU	Macrobacia do Rio Iriri	6121092720	2	0.092	0.483675
XINGU	Macrobacia do Rio Iriri	6121092780	2	0.092	0.464122
XINGU	Macrobacia do Rio Iriri	6121092910	2	0.092	0.475572
XINGU	Macrobacia do Baixo Xingu	6121093480	2	0.092	0.468334
XINGU	Macrobacia do Médio Xingu	6121095000	2	0.092	0.480327
XINGU	Macrobacia do Baixo Xingu	6121095320	2	0.092	0.7017
XINGU	Macrobacia do Rio Iriri	6121095790	2	0.092	0.476099
XINGU	Macrobacia do Baixo Xingu	6121096560	2	0.092	0.7017
XINGU	Macrobacia do Baixo Xingu	6121099000	2	0.092	0.7017
XINGU	Macrobacia do Rio Iriri	6121099660	2	0.092	0.501503
XINGU	Macrobacia do Rio Iriri	6121100200	2	0.092	0.7017
XINGU	Macrobacia do Rio Iriri	6121100370	2	0.092	0.522273
XINGU	Macrobacia do Baixo Xingu	6121100720	2	0.092	0.487492
XINGU	Macrobacia do Médio Xingu	6121102580	2	0.092	0.502939
XINGU	Macrobacia do Médio Xingu	6121103430	2	0.092	0.479408
XINGU	Macrobacia do Rio Iriri	6121104140	2	0.092	0.488795
XINGU	Macrobacia do Médio Xingu	6121104820	2	0.092	0.479099
XINGU	Macrobacia do Rio Iriri	6121105420	2	0.092	0.519
XINGU	Macrobacia do Médio Xingu	6121106480	2	0.092	0.7017
XINGU	Macrobacia do Médio Xingu	6121107720	2	0.092	0.511626
XINGU	Macrobacia do Médio Xingu	6121108450	2	0.092	0.392186
XINGU	Macrobacia do Rio Iriri	6121108560	2	0.092	0.526874
XINGU	Macrobacia do Rio Iriri	6121108570	2	0.092	0.512569
XINGU	Macrobacia do Médio Xingu	6121109470	2	0.092	0.544526
XINGU	Macrobacia do Médio Xingu	6121110320	2	0.092	0.7017
XINGU	Macrobacia do Rio Iriri	6121110820	2	0.092	0.519313
XINGU	Macrobacia do Rio Fresco	6121112010	2	0.092	0.468983
XINGU	Macrobacia do Médio Xingu	6121112070	2	0.092	0.499129
XINGU	Macrobacia do Rio Iriri	6121112110	2	0.092	0.562288
XINGU	Macrobacia do Rio Fresco	6121114290	2	0.092	0.7017
XINGU	Macrobacia do Rio Iriri	6121114440	2	0.092	0.526422
XINGU	Macrobacia do Rio Fresco	6121114730	2	0.092	0.473943
XINGU	Macrobacia do Alto Xingu	6121115330	2	0.092	0.517534
XINGU	Macrobacia do Rio Fresco	6121116540	2	0.092	0.508635
XINGU	Macrobacia do Rio Iriri	6121116910	2	0.092	0.559341
XINGU	Macrobacia do Alto Xingu	6121117020	2	0.092	0.489612
XINGU	Macrobacia do Rio Fresco	6121117450	2	0.092	0.49548
XINGU	Macrobacia do Rio Iriri	6121118220	2	0.092	0.537055
XINGU	Macrobacia do Rio Fresco	6121119970	2	0.092	0.521776
XINGU	Macrobacia do Alto Xingu	6121120360	2	0.092	0.521814
XINGU	Macrobacia do Rio Fresco	6121120780	2	0.092	0.524897
XINGU	Macrobacia do Rio Fresco	6121121530	2	0.092	0.500819
XINGU	Macrobacia do Rio Iriri	6121122060	2	0.092	0.533678
XINGU	Macrobacia do Rio Iriri	6121122300	2	0.092	0.496951
XINGU	Macrobacia do Alto Xingu	6121122910	2	0.092	0.542605
XINGU	Macrobacia do Alto Xingu	6121125680	2	0.092	0.552347
XINGU	Macrobacia do Rio Iriri	6121126030	2	0.092	0.53528
XINGU	Macrobacia do Rio Fresco	6121126050	2	0.092	0.7017
XINGU	Macrobacia do Rio Iriri	6121126410	2	0.092	0.509562
XINGU	Macrobacia do Rio Fresco	6121126970	2	0.092	0.517589
XINGU	Macrobacia do Alto Xingu	6121127500	2	0.092	0.499099
XINGU	Macrobacia do Rio Iriri	6121127580	2	0.092	0.5198
XINGU	Macrobacia do Rio Iriri	6121127750	2	0.092	0.497629
XINGU	Macrobacia do Rio Iriri	6121128900	2	0.092	0.4873
XINGU	Macrobacia do Rio Fresco	6121128950	2	0.092	0.520078
XINGU	Macrobacia do Rio Fresco	6121129000	2	0.092	0.51411
XINGU	Macrobacia do Rio Iriri	6121129810	2	0.092	0.496065
XINGU	Macrobacia do Rio Fresco	6121129850	2	0.092	0.50161
XINGU	Macrobacia do Rio Fresco	6121130090	2	0.092	0.494083
XINGU	Macrobacia do Rio Iriri	6121132560	2	0.092	0.507258
XINGU	Macrobacia do Rio Iriri	6121132690	2	0.092	0.473837
XINGU	Macrobacia do Rio Iriri	6121133440	2	0.092	0.478321
XINGU	Macrobacia do Rio Iriri	6121133620	2	0.092	0.486738
XINGU	Macrobacia do Rio Fresco	6121133850	2	0.092	0.500191
XINGU	Macrobacia do Rio Iriri	6121134410	2	0.092	0.496934
XINGU	Macrobacia do Alto Xingu	6121134810	2	0.092	0.518351
XINGU	Macrobacia do Rio Iriri	6121135640	2	0.092	0.500673
XINGU	Macrobacia do Rio Iriri	6121135730	2	0.092	0.487712
XINGU	Macrobacia do Rio Iriri	6121136420	2	0.092	0.503048
XINGU	Macrobacia do Rio Iriri	6121137870	2	0.092	0.510237
XINGU	Macrobacia do Rio Fresco	6121137930	2	0.092	0.586487
XINGU	Macrobacia do Rio Iriri	6121139300	2	0.092	0.522493
XINGU	Macrobacia do Rio Iriri	6121139940	2	0.092	0.7017
XINGU	Macrobacia do Rio Iriri	6121139970	2	0.092	0.519272
XINGU	Macrobacia do Rio Iriri	6121140010	2	0.092	0.479915
XINGU	Macrobacia do Alto Xingu	6121141720	2	0.092	0.528414
XINGU	Macrobacia do Rio Iriri	6121141790	2	0.092	0.523392
XINGU	Macrobacia do Rio Iriri	6121143600	2	0.092	0.7017
XINGU	Macrobacia do Rio Iriri	6121144830	2	0.092	0.502792
XINGU	Macrobacia do Alto Xingu	6121144850	2	0.092	0.48833
XINGU	Macrobacia do Rio Fresco	6121145190	2	0.092	0.7017
XINGU	Macrobacia do Rio Iriri	6121146020	2	0.092	0.522148
XINGU	Macrobacia do Rio Iriri	6121146080	2	0.092	0.492737
XINGU	Macrobacia do Rio Iriri	6121146790	2	0.092	0.522101
XINGU	Macrobacia do Alto Xingu	6121149910	2	0.092	0.523842
XINGU	Macrobacia do Alto Xingu	6121150730	2	0.092	0.513655
XINGU	Macrobacia do Rio Iriri	6121151370	2	0.092	0.542873
XINGU	Macrobacia do Rio Iriri	6121151730	2	0.092	0.537552
XINGU	Macrobacia do Alto Xingu	6121152240	2	0.092	0.517802
XINGU	Macrobacia do Alto Xingu	6121153540	2	0.092	0.53533
XINGU	Macrobacia do Alto Xingu	6121154970	2	0.092	0.497694
XINGU	Macrobacia do Alto Xingu	6121155470	2	0.092	0.513742
XINGU	Macrobacia do Alto Xingu	6121155500	2	0.092	0.7017
XINGU	Macrobacia do Alto Xingu	6121156610	2	0.092	0.5361
XINGU	Macrobacia do Alto Xingu	6121159000	2	0.092	0.536319
XINGU	Macrobacia do Rio Manissauá-Miçu	6121161210	2	0.092	0.546916
XINGU	Macrobacia do Rio Manissauá-Miçu	6121161630	2	0.092	0.497521
XINGU	Macrobacia do Rio Manissauá-Miçu	6121161720	2	0.092	0.7017
XINGU	Macrobacia do Alto Xingu	6121161740	2	0.092	0.530733
XINGU	Macrobacia do Alto Xingu	6121164900	2	0.092	0.538142
XINGU	Macrobacia do Rio Manissauá-Miçu	6121166420	2	0.092	0.491752
XINGU	Macrobacia do Rio Manissauá-Miçu	6121166570	2	0.092	0.49387
XINGU	Macrobacia do Alto Xingu	6121167250	2	0.092	0.7017
XINGU	Macrobacia do Xingu e do Rio Suiá-Miçu	6121168260	2	0.092	0.7017
XINGU	Macrobacia do Rio Manissauá-Miçu	6121169430	2	0.092	0.479371
XINGU	Macrobacia do Rio Manissauá-Miçu	6121170150	2	0.092	0.479874
XINGU	Macrobacia do Alto Xingu	6121170560	2	0.092	0.471756
XINGU	Macrobacia do Rio Manissauá-Miçu	6121170910	2	0.092	0.475454
XINGU	Macrobacia do Rio Manissauá-Miçu	6121171830	2	0.092	0.518916
XINGU	Macrobacia do Xingu e do Rio Suiá-Miçu	6121171970	2	0.092	0.517894
XINGU	Macrobacia do Xingu e do Rio Suiá-Miçu	6121172010	2	0.092	0.512442
XINGU	Macrobacia do Rio Ronuro	6121175470	2	0.092	0.474395
XINGU	Macrobacia do Xingu e do Rio Suiá-Miçu	6121175780	2	0.092	0.469373
XINGU	Macrobacia do Rio Manissauá-Miçu	6121175940	2	0.092	0.468949
XINGU	Macrobacia do Rio Manissauá-Miçu	6121177750	2	0.092	0.479517
XINGU	Macrobacia do Xingu e do Rio Suiá-Miçu	6121177910	2	0.092	0.52841
XINGU	Macrobacia do Xingu e do Rio Suiá-Miçu	6121178030	2	0.092	0.518818
XINGU	Macrobacia do Rio Ronuro	6121178130	2	0.092	0.497843
XINGU	Macrobacia do Rio Ronuro	6121179540	2	0.092	0.462462
XINGU	Macrobacia do Rio Ronuro	6121179710	2	0.092	0.466328
XINGU	Macrobacia do Rio Ronuro	6121180110	2	0.092	0.472993
XINGU	Macrobacia do Rio Ronuro	6121180320	2	0.092	0.491899
XINGU	Macrobacia do Rio Ronuro	6121181230	2	0.092	0.476067
XINGU	Macrobacia Nascentes do Xingu	6121181540	2	0.092	0.488643
XINGU	Macrobacia do Rio Ronuro	6121182350	2	0.092	0.462413
XINGU	Macrobacia Nascentes do Xingu	6121183000	2	0.092	0.464161
XINGU	Macrobacia do Xingu e do Rio Suiá-Miçu	6121183040	2	0.092	0.555709
XINGU	Macrobacia do Xingu e do Rio Suiá-Miçu	6121183430	2	0.092	0.440194
XINGU	Macrobacia Nascentes do Xingu	6121183870	2	0.092	0.7017
XINGU	Macrobacia do Rio Ronuro	6121185230	2	0.092	0.523192
XINGU	Macrobacia do Rio Ronuro	6121186230	2	0.092	0.492217
XINGU	Macrobacia do Rio Ronuro	6121186410	2	0.092	0.473994
XINGU	Macrobacia do Rio Ronuro	6121187180	2	0.092	0.553516
XINGU	Macrobacia do Xingu e do Rio Suiá-Miçu	6121187200	2	0.092	0.492626
XINGU	Macrobacia do Xingu e do Rio Suiá-Miçu	6121187390	2	0.092	0.48983
XINGU	Macrobacia Nascentes do Xingu	6121187830	2	0.092	0.524482
XINGU	Macrobacia do Rio Ronuro	6121188580	2	0.092	0.472467
XINGU	Macrobacia Nascentes do Xingu	6121188930	2	0.092	0.577031
XINGU	Macrobacia do Rio Ronuro	6121189170	2	0.092	0.560499
XINGU	Macrobacia Nascentes do Xingu	6121190120	2	0.092	0.651599
XINGU	Macrobacia do Rio Ronuro	6121190240	2	0.092	0.5206
XINGU	Macrobacia do Rio Ronuro	6121191470	2	0.092	0.513495
XINGU	Macrobacia Nascentes do Xingu	6121191890	2	0.092	0.467941
XINGU	Macrobacia Nascentes do Xingu	6121192960	2	0.092	0.63283
XINGU	Macrobacia do Rio Ronuro	6121193120	2	0.092	0.7017
XINGU	Macrobacia Nascentes do Xingu	6121193130	2	0.092	0.450797
XINGU	Macrobacia Nascentes do Xingu	6121193620	2	0.092	0.432396
XINGU	Macrobacia Nascentes do Xingu	6121194200	2	0.092	0.669042
XINGU	Macrobacia do Rio Ronuro	6121194390	2	0.092	0.533585
XINGU	Macrobacia Nascentes do Xingu	6121194460	2	0.092	0.437078
XINGU	Macrobacia Nascentes do Xingu	6121195150	2	0.092	0.45463
XINGU	Macrobacia do Rio Ronuro	6121195800	2	0.092	0.485538
XINGU	Macrobacia Nascentes do Xingu	6121196450	2	0.092	0.453043
XINGU	Macrobacia Nascentes do Xingu	6121197240	2	0.092	0.509837
XINGU	Macrobacia Nascentes do Xingu	6121197980	2	0.092	0.451975
XINGU	Macrobacia Nascentes do Xingu	6121198770	2	0.092	0.7017
XINGU	Macrobacia Nascentes do Xingu	6121200630	2	0.092	0.574654
XINGU	Macrobacia Nascentes do Xingu	6121201420	2	0.092	0.613633
XINGU	Macrobacia Nascentes do Xingu	6121201440	2	0.092	0.7017
XINGU	Macrobacia do Baixo Xingu	6120242430	3	0.092	0.7017
XINGU	Macrobacia do Baixo Xingu	6120248570	3	0.092	0.7017
XINGU	Macrobacia do Baixo Xingu	6120263760	3	0.092	0.7017
XINGU	Macrobacia do Baixo Xingu	6120265370	3	0.092	0.7017
XINGU	Macrobacia do Baixo Xingu	6120268770	3	0.092	0.7017
XINGU	Macrobacia do Baixo Xingu	6120271040	3	0.092	0.7017
XINGU	Macrobacia do Baixo Xingu	6120271340	3	0.092	0.7017
XINGU	Macrobacia do Baixo Xingu	6120274760	3	0.092	0.7017
XINGU	Macrobacia do Baixo Xingu	6120277550	3	0.092	0.7017
XINGU	Macrobacia do Baixo Xingu	6120283590	3	0.092	0.7017
XINGU	Macrobacia do Baixo Xingu	6120286320	3	0.092	0.7017
XINGU	Macrobacia do Baixo Xingu	6120287180	3	0.092	0.7017
XINGU	Macrobacia do Baixo Xingu	6120288210	3	0.092	0.7017
XINGU	Macrobacia do Baixo Xingu	6120294930	3	0.092	0.7017
XINGU	Macrobacia do Rio Iriri	6120300630	3	0.092	0.7017
XINGU	Macrobacia do Rio Iriri	6120302620	3	0.092	0.7017
XINGU	Macrobacia do Baixo Xingu	6120303290	3	0.092	0.7017
XINGU	Macrobacia do Rio Iriri	6120306010	3	0.092	0.7017
XINGU	Macrobacia do Rio Iriri	6120306110	3	0.092	0.7017
XINGU	Macrobacia do Médio Xingu	6120309400	3	0.092	0.7017
XINGU	Macrobacia do Baixo Xingu	6120313070	3	0.092	0.7017
XINGU	Macrobacia do Médio Xingu	6120313660	3	0.092	0.7017
XINGU	Macrobacia do Médio Xingu	6120314330	3	0.092	0.7017
XINGU	Macrobacia do Rio Iriri	6120316170	3	0.092	0.7017
XINGU	Macrobacia do Rio Iriri	6120317480	3	0.092	0.7017
XINGU	Macrobacia do Rio Iriri	6120318890	3	0.092	0.7017
XINGU	Macrobacia do Rio Iriri	6120319000	3	0.092	0.7017
XINGU	Macrobacia do Médio Xingu	6120322810	3	0.092	0.7017
[truncated: 6,261 more rows]

## Sheet: read me
Sheet S1	Dataset of input parameters for mercury fate and transport modelling using SERAFM for every assessed sub-basin
Sheet S2	Modelled methylmercury bioaccumulation in non-piscivorous and piscivorous fish in each sub-basin of the assessed watersheds estimated using the SERAFM framework
